# Supplementary material for: Impacts of agricultural machine renting on cereal crop productivity and commercialization in West Gojjam Zone, Ethiopia
Source: PLoS One. 2025 Oct 27;20(10):e0300831. doi: 10.1371/journal.pone.0300831 (PMC12558508; doi:10.1371/journal.pone.0300831)
Supplement: S1 File — (XLSX) [file pone.0300831.s002.xlsx]

## Sheet: Sheet1
edu_level	edu	no family	depen_ratio	adult_eq	farm_exp	power_far	mkt_dis	co_dis	train_dis	road_dis	de_vdis	ext_visit	mem_co	use_credit	credit	amount_cr	pupcr	toland	ownlanding	rent_land	rentbirr	rebirr	shareland	tlu	no_ox	incometlu	off_farm	offfarm	offincome	landteff	landwheat	landmaize	landpaper	quanteff	quanwheat	quntmaize	sell_teff	sellwheat	sellmaizee	prteff	prwhea	pmaize	mech	type_me	typemech	source_me	tractorha	combinerqt	sellqtt
.	0	4	0.33	3.55	19	yes	3	0.1	0.2	0.22	0.25	6	yes	2	no	0	.	2.5	1.5	0.5	10000	10000	0.5	4.371	2	4200	2	no		0	1	1	0.5	0	41	50	0	25	25	3800	2650	1600	yes	4	all	5	3000	150	20
10	10	4	1	2.95	6	yes	1	1	0.5	0.75	1	8	yes	1	yes	15000	1	2	2		.			3.729	2	8400	1	yes	15000	0.25	0.5	1	0.25	3	18	40	0	10	20	3800	2650	1600	yes	4	all	4	2800	150	25
8	8	4	1	2.95	10	yes	0.3	0.4	0.3	0.2	1	10	yes	2	no		.	3	0.5	2.5	30000	30000		6.025	2		1	yes	12000	0	1.5	0.5	1	0	60	30	0	40	15	3800	2600	2100	yes	4	all	5	2600	150	20
4	4	7	0.166	2.95	32	yes	2.5	2	2.5	1	2.5	15	yes	1	yes	10000	3	2	2		.			14.495	3	20000	1	yes	6000	0	0.5	1	0.25	0	16	40	0	8	20	3800	2500	2000	yes	4	all	1	2600		25
10	10	6	1	2.95	30	yes	9	2	4	4	3	3	yes	2	no		.	2.5	1.5	1	20000	20000		16.386	4	8100	1	yes	24000	0	1	1.25	0.5	0	35	62	0	20	30	3800	2700	2050	yes	4	all	1	3200	180	25
4	4	6	2	2.95	20	no	8	8	2	3	2	9	yes	1	yes	20000	1	1.75	1.75		.			11.135	2	9200	2	no		0.5	0.5	0.5	0.25	7	18	25	3	10	15	4200	2750	2100	yes	1	tractor	4	2800
10	10	1	0	2.95	2	no	3	2	2.5	4	2.3	12	yes	2	no		.	1.5	0.5	1	20000	20000		5.27	2		1	yes	28000	0	0.5	1		0	13	48	0	10	24	3800	2800	2100	yes	6	tra&sheller	2	3200		24
10	10	1	0	2.95	3	no	0.6	0.5	0.6	0.6	0.5	20	yes	2	no		.	1	0	1	25000	25000		1.44	0		1	yes	12000	0	0	0		0	0	48	0	0	31	3800	2650	2100	yes	6	tra&sheller	2	3500		20
.	0	9	0.5	2.95	36	no	3	1	1	1.5	1	16	yes	1	yes	20000	1	0.75	0.75		.			3.26	2		2	no		0	0	0.5	0.25	0	0	23	0	0	7	3800	2650	2000	yes	6	tra&sheller	4	3200		25
6	6	9	0.5	2.95	25	yes	8	2.5	2	4	3	14	yes	1	yes	20000	2	2	1	1	20000	20000		12.45	3	25000	1	yes	13000	0.25	0.5	1	0.25	4	14	44	0	10	25	4000	2600	1900	yes	5	tra&comb	4	3000	150	20
3	3	4	0.33	2.95	23	no	2	0.2	0.25	1.5	0.2	7	yes	2	no		.	2	1	1	20000	20000		3.8	1		1	yes	10000	0	0	1		0	40	50	0	28	30	3800	2600	1900	yes	6	tra&sheller	4	3500		20
2	2	5	0	2.95	16	yes	2.5	3	3.5	2	2	8	yes	1	yes	15000	2	2	1.5	0.5	8000	8000		10.53	4	40000	2	no		0	0	0	0.5	0	34	25	0	24	10	3800	2500	1800	yes	4	all	5	3000	150	30
2	2	7	0.166	2.95	18	no	2	1.5	1.25	1.75	1	12	yes	1	yes	14000	1	4	4		.			8.18	4	27000	2	no		0.25	1.5	1.5	0.5	3.5	48	66	0	38	35	3800	2800	2000	yes	6	tra&sheller	1	3200		25
3	3	8	0.14	2.95	25	yes	2	0.8	0.4	1.5	0.5	15	yes	2	no		.	5	5		.			12.44	3	24000	2	no		0.25	2	2	0.5	3	54	80	0	38	45	3900	2700	1900	yes	6	tra&sheller	2	3250		20
.	0	8	0	2.95	31	no	3	2	2.5	4	2.3	13	yes	2	no		.	4.5	4.5		.			5.128	3	16600	2	no		0.5	1.5	1.5	1	8	40	56	2	28	34	4100	2800	2050	yes	4	all	2	2900	150	30
4	4	4	1	2.95	24	yes	1.5	1	1	0.5	1	25	yes	2	no		.	1.75	1	0.75	18000	18000		6.25	2	6000	2	no		0	0.5	1		0	10	60	0	5	32	3800	2700	1950	yes	6	tra&sheller	4	2600		20
.	0	6	0.5	2.95	27	yes	10	5	5.6	7	5.2	10	no	2	no		.	0.25	0.25		.			6.16	1	11000	2	no		0	0	0.25		0	0	15	0	0	7	3800	2650	1900	yes	1	tractor	1	2800
10	10	8	0.33	2.95	20	yes	0.2	0.3	0.2	4	0.2	13	yes	1	yes	10000	1	2.75	0.5	2.25	45000	45000		6.169	2	26000	1	yes	9600	0.25	1.5	1	0.5	2	48	44	0	28	20	3800	2800	1800	yes	4	all	2	3000	150	20
8	8	6	2	2.95	30	no	0.4	0.3	0.35	0.5	0.3	30	yes	1	yes	30000	4	1.5	1	0.5	11000	11000		3.75	2		2	no		0	1.5	1.5	0.5	0	20	60	0	10	41	3800	2500	1900	yes	6	tra&sheller	1	3000		20
2	2	3	0.5	2.95	37	no	2	1.5	1.7	3	1.5	13	no	1	yes	25000	1	2	1.25		.			5.33	2	22000	2	no		0	0	1	0.5	0	0	40	0	0	16	3800	2650	2000	yes	6	tra&sheller	2	2400		30
4	4	8	0	2.95	30	yes	2	2	2	0.5	2	14	yes	1	yes	18000	1	6	6		.			7.18	4	30500	2	no		0.5	1.5	2	1	8	48	75	4	30	46	3900	2600	1900	yes	4	all	4	3200		150
4	4	6	0	2.95	26	yes	0.8	0.56	0.8	1	0.5	15	no	2	no		.	5	5		.			5.93	2	27800	2	no		0.25	1.5	1	0.5	4	52	35	0	38	18	3900	2500	1950	yes	6	tra&sheller	4	3400		30
.	0	7	0.16	2.95	25	no	0.5	1	1	0.5	1	16	yes	2	no		.	2.5	2.5		.			6.31	2	12000	2	no		0.25	1	1	0.25	3.5	28	42	0	18	22	4000	2600	1900	yes	1	tractor	2	3000
3	3	7	0.16	2.95	26	yes	3	2	2.5	5	3	11	yes	1	yes	20000	2	4.5	4.5		.			8.127	4	35200	2	no		0.25	1.5	1.5	0.5	3	38	54	0	28	32	3800	2700	2100	yes	6	tra&sheller	4	3000		20
.	0	8	0.33	2.95	20	yes	9	2	2	1.5	2	8	yes	2	no		.	4.5	1.5	2.5	40000	40000		12.55	4	28000	1	yes	48000	0.25	1.5	1	1	2	60	50	0	45	30	3800	2700	1900	yes	4	all	2	3500	150	30
6	6	5	1.5	2.95	9	no	4	5	3	6	4	14	yes	1	yes	14000	2	3	3		.			5.232	2	10000	2	no		0.25	0.25	1	0.125	2	8	32	0	0	12	3800	2500	1600	yes	1	tractor	4	2400
6	6	6	2	2.95	20	yes	1	0.9	1	0.5	1	10	no	1	yes	20000	2	3	0.5	2	20000	20000	2	2.292	1		1	yes	2000	0.5	1	0.5		4	35	25	0	20	8	3900	2700	1900	yes	6	tra&sheller	2	3000		20
5	5	3	0.5	2.95	5	yes	8	3.5	3.5	3.4	3	12	yes	2	no		.	2.5	0.5	2	16000	16000		3.9	1	17500	1	yes	15000	0	0.5	0.5	0.5	0	15	30	0	10	10	3800	2600	1800	yes	4	all	2	2800	180	20
4	4	7	0.4	2.95	30	yes	1	0.5	0.5	0.1	0.5	14	yes	1	yes	22000	1	4.25	2.25	1	20000	20000		7.02	3	18500	2	no		0.25	1.5	1.5	1.25	3	45	55	0	26	27	4000	2500	1600	yes	1	tractor	4	2900
6	6	8	0.6	2.95	35	yes	2.5	2	2	4	2.5	9	yes	2	no		.	3.25	2.5	0.5	7500	7500		10.985	4		1	yes	12045	0.23	1	1	1	3	33	48	0	20	24	3800	2700	1900	yes	4	all	4	3200	150	20
0	0	6	0.2	2.95	20	yes	2.5	2	1.9	1.5	1.5	6	yes	2	no		.	3.5	3.5		.			10.624	5	40000	2	no		0.25	0.5	0.75	0.5	3	20	47	0	10	20	4000	2800	1700	yes	4	all	1	3400	150	30
.	0	7	0.4	2.95	19	yes	1.5	1	1	0.5	2	1	no	2	no		.	4	2.25	1.75	33000	33000		11.897	6	18000	2	no		0	2.25	1.15	0.5	0	78	64	0	60	43	3800	2600	1900	yes	4	all	1	2800	150	20
0	0	5	0.25	2.95	20	yes	3	2.5	3	1.5	2	6	yes	2	no		.	2.5	1.5	0.5	10000	10000	0.5	6.739	4	28220	2	no		0	1	1.5	0.5	0	41	59	0	26	31	3800	2800	1800	yes	4	all	2	3000	150	15
3	3	6	0.2	2.95	18	yes	3	1	0.5	0.2	0.5	9	yes	2	no		.	2	1.5	0.5	13000	13000		7.64	4	20000	2	no		0	1	1	0.5	0	32	42	0	20	28	3800	2700	1900	yes	4	all	2	3000	150	20
4	4	5	1.5	2.95	17	yes	3	0.9	0.8	1.1	1.2	9	yes	2	no		.	2.5	1.5	0.5	12000	12000	0.5	11.73	3	40000	2	no		0	1	1	0.5	0	40	50	0	35	31	3800	2600	1800	yes	4	all	1	3000	160	20
2	2	6	0.2	2.95	37	no	1.5	1	1	0.5	1.5	5	yes	1	yes	25000	2	3.5	2.75	0.75	11000	11000		6.052	3	3800	2	no		0	1.5	1.25	0.75	0	57	69	0	37	39	3800	2500	1700	yes	4	all	2	3500	180	30
8	8	7	0.75	2.95	17	no	1.25	1	1	1	1	6	no	2	no		.	3	2.25	0.75	21000	21000		8.255	5		2	no		0	1.25	1.25	0.5	0	49	69	0	31	41	3800	2600	1700	yes	4	all	4	2800	150	20
8	8	5	0.66	2.95	27	yes	1.5	1	2	0.5	2	20	yes	1	yes	20000	3	2	2	1	20000	20000		4.2	2		2	no		0	0.5	1	0.5	0	17	46	0	10	27	3800	2600	1800	yes	4	all	4	2800	150	25
3	3	5	0.6	2.95	18	yes	3.5	1.5	2.5	0.5	2.5	5	no	2	no		.	4	2	1	22000	22000	1	7.572	2	68000	2	no		0	1	2	0.75	0	38	82	0	22	45	3800	2500	1800	yes	5	tra&comb	2	3000	150
4	4	3	1	2.95	16	yes	3	1.5	0.25	0.22	0.5	8	yes	2	no		.	1.5	1	0.5	15000	15000		10.12	4	23450	2	no		0	0.5	0.5	0.5	0	20	30	0	16	17	3800	2650	1900	yes	4	all	5	3000	150	25
8	8	7	0.75	2.95	14	no	3	1.5	2	3	2.5	4	yes	2	no		.	3	2	1	35000	35000	1	7.974	5	84400	2	no		0	1	1	1	0	35	58	0	20	30	3800	2600	1800	yes	4	all	1	3000	180	25
4	4	8	0.14	2.95	20	yes	2.5	3.5	3.75	1.5	3	6	yes	1	yes	25000	2	2	1.5	0.5	18000	18000		9.639	3	26000	2	no		0	1	0.5	0.5	0	40	20	0	25	8	3800	2600	1800	yes	4	all	1	2700	180	20
2	2	6	0.16	2.95	22	no	2.5	3	3.5	2	2.5	6	yes	2	no		.	3	2	1	40000	40000		7.726	4	28000	2	no		0	1	1	1	0	40	50	0	24	30	3800	2700	1800	yes	4	all	2	3000	150	25
.	0	8	0.6	2.95	20	yes	3.5	2.5	3	1.5	2	6	yes	2	no		.	3.5	1.5	1	38000	38000	1	8.228	4	64400	2	no		0.25	1	1.25	0.75	3	41	56	0	20	36	3800	2600	1700	yes	4	all	1	3000	150	25
5	5	4	0.33	2.95	12	no	2.5	1.5	1.7	4.5	2	8	yes	2	no		.	1.25	1	0.25	6000	6000		5.995	3	12600	1	yes	6000	0	0.5	0.5	0.25	0	19	30	0	10	13	3800	2600	1800	yes	4	all	5	3200	180	20
.	0	6	0.5	2.95	18	no	2.5	2	2.75	1.5	1.5	7	yes	2	no		.	2	1.5	0.5	14000	14000		13.245	5	43000	2	no		0	1	0.5	0.5	0	40	26	0	30	11	3800	2700	1900	yes	4	all	2	3000	150	20
.	0	4	0.333	2.95	20	yes	2.5	3.5	3.75	2.5	3	8	yes	2	no		.	3	2	1	38000	38000		8.539	4	18000	2	no		0.25	1	1.5	0.25	3	41	65	0	20	34	4000	2600	1800	yes	4	all	5	3000	150	25
3	3	5	0	2.95	23	yes	3	1	3	2		10	yes	1	yes	15000	1	3	2.5	0.5	18000	18000		8.78	4		2	no		0.25	1	1	0.75	2.5	34	56	0	24	31	3800	2600	1700	yes	4	all	5	3000	180	20
6	6	6	2	2.95	13	yes	2.5	1	2.5	2	2.5	7	no	1	yes	20000	2	2.5	1.25	1.25	26000	26000		6.815	4	24000	2	no		0	1.5	0.75	0.25	0	54	38	0	42	19	3800	2700	1800	yes	4	all	5	2800	150	20
.	0	5	0.6	2.95	29	no	1	1.2	1.3	1	1.3	4	no	2	no		.	2	1.5	0.5	12000	12000		10.365	3	20000	2	no		0	1	0.75	0.25	0	38	49	0	29	28	3800	2600	1800	yes	4	all	4	2800	150	20
.	0	6	0	2.95	24	no	3	2.5	2	2.5	2.5	2	yes	2	no		.	2	1.5	0.5	16000	16000		9.806	2	23250	2	no		0	1	0.5	0.5	0	35	22	0	25	12	3800	2700	1700	yes	4	all	5	3000	150	20
4	4	6	0.5	2.95	26	no	2.5	2	1.5	2	2	10	no	1	yes	15000	2	1.5	1	5	8000	8000		8.254	4	14900	1	yes	12000	0.25	0.75	0.5	0.125	1.5	28	24	0	14	10	3900	2600	1800	yes	4	all	1	2800	150	25
2	2	5	1.5	2.95	15	no	3	2.5	2.75	4	2.65	4	yes	2	no		.	4.5	4.5		.			7.127	3	18000	1	yes	15000	0.25	1.5	1	5	3.5	38	35	0	27	17	3900	2600	1700	yes	1	tractor	4	3000	150	20
8	8	6	2	2.95	6	yes	2	2.5	2.5	2.5	1.5	22	no	2	no		.	2	2		.			6.148	3		1	yes	6000	0	1	1		0	34	50	0	26	35	3800	2700	1800	yes	1	tractor	2	3000
1	1	7	0.75	2.95	25	yes	3	2.5	3	2.5	3	6	no	2	no		.	1.5	1.5		.			6.233	3	24000	2	no		0.25	1	0.25		3	40	10	1	28	1	3800	2600	1700	yes	4	all	5	3400	150
.	0	4	0.33	2.95	16	yes	2.7	2	2.2	3	2.5	20	yes	2	no		.	1.5	1.5		.			7.15	3		1	yes	22500	0.25	0.5	0.5	0.25	3	18	20	1	8	6	3900	2700	1800	yes	6	tra&sheller	4	2800		25
10	10	3	0.5	2.95	10	no	1.8	1.2	1.5	1	1.4	16	yes	1	yes	20000	1	1.5	0.5	1	20000	20000		2.338	1		1	yes	6000	0	0.5	0.5	0.5	0	18	28	0	9	10	3800	2700	1700	yes	4	all	2	2900	150	25
4	4	6	1	2.95	20	yes	3.5	3	3.1	3.5	3.2	15	yes	1	yes	40000	2	4	2	2	40000	40000		9.183	4	28000	2	no		0.5	1	1.5	1	6	34	80	2	22	50	3800	2600	1700	yes	4	all	1	2800	150	20
.	0	5	0.66	2.95	25	yes	5	3	2	3.5	2.5	10	no	2	no		.	0.75	0.75		.			4.08	1		1	yes	15000	0	0	0.75		0	0	34	0	0	14	3800	2650	1700	yes	6	tra&sheller	4	3000		20
.	0	2	1	2.95	40	yes	2.9	2.5	2.3	3	2.4	23	yes	2	no		.	2	2		.			9.12	3	18000	2	no		0	1	1		0	34	56	0	21	35	3800	2700	1800	yes	1	tractor	4	2800
6	6	4	1	2.95	6	no	2	1	1	1.5	1	4	yes	2	no		.	3	0.5	2.5	30000	30000		2.49	2		2	no		0	0.5	0.75	0.5	0	12	40	0	8	20	3800	2700	1700	yes	4	all	2	3000	150	15
9	9	5	1.5	2.95	14	yes	4	3	2	4	2.1	20	yes	2	no		.	1.5	1.5		.			11.247	4	20000	1	yes	10000	0.5	0.5	0.5		10	20	28	5	10	14	3900	2600	1800	yes	4	all	1	3000	150	30
8	8	5	0.6	2.95	10	no	8	5	7	6	4	11	yes	1	yes	20000	3	1.75	1.75		.			4.768	2	10000	2	no		0.5	0.5	0.25	0.5	8	18	10	4	5	4	4000	2700	1700	yes	1	tractor	4	2800
.	0	7	0.4	2.95	39	yes	2.5	2	2.5	1	0.8	4	yes	1	yes	20000	3	2.5	2	0.5	5000	5000		6.292	3	23000	2	no		0	0.75	1.25	0.5	0	32	68	0	28	36	3800	2600	1700	yes	4	all	4	3100	150	20
7	7	5	0.25	2.95	12	no	8	2	2	1	2	4	yes	1	yes	1400	1	3	1	2	30000	30000		11.38	4	15000	2	no		0.6	1	1	0.5	5	40	40	2	30	20	4000	2600	1700	yes	4	all	4	3200	150	20
3	3	6	0.2	2.95	19	yes	2.5	1	2.5	0.6	2.5	6	yes	2	no		.	3.5	1.5	2	78000	78000		11.659	5	77000	2	no		0	2	1	0.5	0	75	60	0	55	38	3800	2600	1700	yes	4	all	1	2700	150	25
2	2	6	1	2.95	30	yes	2	1.5	1	0.5	1	25	yes	2	no		.	2.5	1.5	1	40000	40000		8.3	3	25000	1	yes	6000	0	1	1	0.5	0	40	50	0	30	30	3800	2700	1700	yes	4	all	4	2800	180	25
3	3	6	0.2	2.95	23	no	1.75	0.4	1.5	0.3	0.3	1.5	yes	2	no		.	2.75	1.75	1	34000	34000		8.732	4	27000	2	no		0	1.25	1	0.5	0	42	56	0	28	34	3800	2700	1700	yes	4	all	1	2800	150	20
5	5	4	0.33	2.95	25	yes	3	3.5	3	1.5	3	25	yes	1	yes	15000	1	4.5	3	1	40000	40000		16.25	4	52250	1	yes		0.25	1	1.25	1.5	4	35	70	2	19	40	3800	2600	1700	yes	4	all	1	3000	150	30
.	0	8	0.33	2.95	24	yes	1.5	0.6	1.5	1	1	6	yes	2	no		.	3.5	2	1.5	42000	42000		13.176	6	23200	2	no		0	1.5	1.5	0.75	0	51	80	0	43	57	3800	2400	1600	yes	4	all	5	2800	150	25
3	3	2	0	2.95	14	no	1.5	2	1.5	0.4	1.5	20	no	2	no		.	2	1	1	38000	38000		5.31	2	27000	2	no		0	0.5	1	0.5	0	18	56	0	8	36	3800	2500	1600	yes	4	all	4	3000	150	20
5	5	6	1.5	2.95	19	no	2	3	1	0.5	0.25	2	yes	1	yes	20000	3	2.5	0.5	2	48000	48000	0.5	3.952	2	65000	2	no		0.25	0.75	1.25	0.65	2.5	23	60	0	13	40	3900	2600	1700	yes	1	tractor	4	2	150	25
8	8	7	1	2.95	25	no	3	2	2	1	2	20	yes	1	yes	30000	4	2.5	2.5		.			8.94	3	22000	2	no		0.5	0.75	1	0.75	4	32	56	0	19	30	3800	2600	1700	yes	4	all	4	2800	150	25
.	0	5	0	2.95	40	no	5	2.5	2.3	3	2	4	no	1	yes	15000	1	4	4		.			3.38	3	21000	2	no		0	0.5	0.5		0	13	23	0	7	11	3800	2700	1700	yes	1	tractor	1	2700
10	10	1	0	2.95	2	no	8	2	3	4	5	5	no	1	yes	20000	2	1.25	0.75	0.5	11000	11000		3.2	2		2	no		0	0.25	0.5	0.5	0	8	30	0	2	18	3800	2700	1800	yes	7	comb&sheller	4		150	30
4	4	4	1	2.95	8	no	6	2	1	1	2	20	yes	2	no		.	1.25	0	1.25	22000	22000		2	2	20000	2	no		0.5	0.25	0.25	0.25	8	11	15	2	5	5	3800	2800	1700	yes	2	combiner	4		150
4	4	4	0	2.95	32	yes	7	4	2	3	2	20	yes	1	yes	10000	1	2.5	1.5	0.5	12000	12000	0.5	4.31	2	32000	2	no		0.5	0.5	1.25	0.25	6	15	66	4	10	35	3900	2700	1700	yes	3	sheller	1			20
3	3	5	0.25	2.95	32	yes	2	3	4	1	3.5	6	yes	1	yes	6000	1	1.5	1.5		.			5.268	2	13000	2	no		0.25	0.25	0.75	0.125	3	8	42	2	3	26	4000	2600	1600	yes	3	sheller	1			20
3	3	6	0.2	2.95	36	yes	2	1	4	0.5	1.5	12	yes	1	yes	6000	1	1.75	1.5	0.25	5000	5000		3.44	2	16000	2	no		0.25	0.25	1	0.125	3	6	56	2	1	30	3800	2600	1700	yes	3	sheller	1			20
6	6	9	0.28	2.95	16	yes	0	4.5	5	4	5	15	no	2	no		.	1.5	1	0.5	5000	5000		3.69	2	4000	2	no		0	0.5	1		0	15	59	0	5	34	3800	2600	1700	yes	3	sheller	4			20
.	0	9	0.125	2.95	28	yes	3.5	4	4.5	3.5	4.5	30	yes	1	yes	10000	1	1.5	1	0.5	6000	6000		7.095	3	18000	2	no		0.25	0.25	0.5	0.25	2	6	10	1	6	2	3800	2700	1700	yes	3	sheller	4			30
4	4	5	0.66	2.95	15	yes	1	0.5	0.75	1	1.5	20	yes	2	no		.	2	0	2	56000	56000		4.2	2		2	no		0	0.25	1.25	0.25	0	6	45	0	0	20	3800	2600	1700	yes	3	sheller	4			20
5	5	4	1	2.95	14	yes	3.5	4.5	4.5	3.5	4.5	30	yes	1	yes	10000	1	2.5	0.5	2	40000	40000		5.303	2	15000	2	no		0.25	0.5	1	0.25	4	18	54	2	11	30	3900	2700	1700	yes	7	comb&sheller	2		150	25
3	3	5	0.66	2.95	13	yes	3	3.5	4	3	4	30	yes	1	yes	13000	1	2	0.5	1.5	3500	3500		4.031	2	10000	1	yes	10000	0.25	0.25	0.5	0.25	3	8	26	1	4	11	3900	2700	1700	yes	3	sheller	4			20
.	0	4	1	2.95	45	no	2	2.5	2	3	2.4	9	yes	2	no		.	1.5	1.5		.			6.8	2		2	no		0.25	0.25	0.75	0.25	2	6	45	0	2	20	3800	2600	1600	yes	3	sheller	4			30
3	3	7	0.75	2.95	10	no	6	3	3.5	5	3.2	7	yes	1	yes	20000	2	1	1		.			5.14	1	50000	1	yes	15000	0	0	0.75	0.25	0	0	40	0	0	26	3800	2650	1600	yes	3	sheller	4			20
5	5	3	0	2.95	40	no	2	1.5	1.8	3	1.75	10	yes	2	no		.	1.5	1.5		.			7.517	3	15000	2	no		0.25	0.25	0.75	0.25	2	4	30	0	0	10	3800	2700	1700	yes	3	sheller	4			30
4	4	3	0	2.95	34	yes	4	2	2.5	3	2.3	10	yes	2	no		.	2	2		.			3.95	2		2	no		0	1	1		0	30	50	0	18	27	3800	2700	1700	yes	6	tra&sheller	2	3500		20
8	8	6	0.2	2.95	50	no	4	2	2	3	2	10	yes	1	yes	15000	1	3	3		.			6.38	3		2	no		0	0.5	1	0.5	0	20	54	0	10	30	3800	2700	1600	yes	3	sheller	4			20
10	10	1	0	2.95	3	no	1.5	2	2.5	3	2.3	18	no	1	yes	10000	1	0.75	0.75		.			3.95	1		1	yes	12600	0	0.5	0.25		0	20	15	0	10	8	3800	2600	1700	yes	7	comb&sheller	4		150	20
8	8	9	0.33	2.95	27	yes	3	2	2.3	3.5	2.5	20	yes	2	no		.	4	4		.			6.03	3		2	no		0	2	2	0.5	0	60	100	0	40	65	3800	2600	1600	yes	7	comb&sheller	4		150	20
4	4	6	0.5	2.95	10	no	1.9	2	2	2.5	2.3	5	no	2	no		.	2	2		.			2.34	1		1	yes	13500	0	1	1		0	34	45	0	24	20	3800	2600	1700	yes	3	sheller	4			25
6	6	5	1	2.95	10	no	1.8	1.2	1.3	2	1.4	20	yes	1	yes	15000	2	1.5	0	1.5	25000	25000		4.52	2		2	no		0	0.25	0.75	0.25	0	5	30	0	1	15	3800	2700	1700	yes	3	sheller	4			30
8	8	5	1.5	2.95	15	yes	0.5	0.3	0.4	0.25	0.35	12	yes	2	no		.	1.5	1	0.5	20000	20000		6.58	2		2	no		0.25	0.75	0.5		3	30	14	0	12	5	3800	2700	1700	yes	3	sheller	4			20
.	0	6	0	2.95	35	no	1	1	2	2	3	12	yes	2	no		.	2.25	2.25		.			8.15	3	8000	2	no		0.25	0.25	1		2	8	40	0	2	25	3800	2700	1600	yes	3	sheller	4			20
4	4	8	0.5	2.95	20	no	1	0.5	0.5	0.3	0.2	24	yes	1	yes	22000	2	1.5	1.5	0.5	15000	15000		4.5	3		1	yes	2000	0	0.25	0.5	0.25	0	6	28	0	2	10	3800	2700	1700	yes	3	sheller	4			25
2	2	8	1	2.95	40	yes	3	1	3	1	3	16	yes	1	yes	20000	2	4	4		.			7.01	3	29000	2	no		0.5	0.5	1.5	0.25	2.5	6	50	1	1	30	3800	2700	1600	yes	3	sheller	4			30
.	0	5	0	2.95	22	no	0.7	0.8	0.5	0.3	0.5	2	yes	2	no		.	3.5	3.5		.			9.9	4	29500	1	yes	25000	0.25	1.5	1.5	0.25	3.5	38	46	0	21	30	3900	2700	1700	yes	7	comb&sheller	4		150	20
.	0	8	0.125	2.95	30	no	3.5	3	2.7	4	2.9	9	yes	2	no		.	4	4		.			8.054	3	11000	2	no		0.5	1.5	1.5	0.5	8	42	58	2	30	35	3800	2700	1700	yes	3	sheller	4			30
3	3	6	0.2	2.95	20	no	6	4	4.3	4.5	4.2	11	yes	2	no		.	3.25	2.25	1	16000	16000		9.45	3	28000	2	no		0.25	1	1	0.5	4	32	40	1	22	17	3800	2600	1700	yes	3	sheller	4			30
4	4	8	0.142	2.95	30	yes	0.9	0.8	0.5	0.7	0.5	10	yes	1	yes	10000	1	5	4	1	20000	20000		14.02	4	25800	1	yes	25000	0.5	2.5	2	0.5	6.5	70	52	2	55	28	3900	2700	1700	yes	7	comb&sheller	4		150	20
5	5	5	0.25	2.95	24	no	0.5	1	1	0.5	1	13	yes	2	no	10000	.	4	4		.			7.21	3	12500	2	no		0.25	1	1.5	0.5	4	28	42	0	18	30	3800	2700	1700	yes	7	comb&sheller	2		150	30
4	4	7	0.4	2.95	25	yes	2	2	1	2	1	13	yes	1	yes	15000	1	5	4	1	18000	18000		8.76	3	22000	2	no		0	2	2.5	1	0	55	85	0	35	65	3800	2600	1700	yes	3	sheller	4			20
10	10	1	0	2.95	3	no	2	1	1	1.5	1	15	yes	2	no		.	1.5	0		.		1.5	4.5	2	10000	2	no		0.125	0.25	0.75		0.5	9	24	0	5	12	3800	2600	1700	yes	7	comb&sheller	4		150	20
4	4	4	1	2.95	10	no	5	3	2.5	4.5	3	12	yes	2	no		.	2.5	2.5		.			4.24	2		1	yes	7500	0.25	1	1		4	30	42	1	20	22	3800	2600	1700	yes	7	comb&sheller	4		150	30
.	0	6	1	2.95	23	yes	3	3	3.2	2.5	3	2	yes	1	yes	20000	4	2.5	1		.		1.5	6.4	2		2	no		0	0.5	1	0.5	0	8	45	0	4	20	3800	2600	1700	yes	3	sheller	4			25
3	3	8	0.33	2.95	16	yes	3	3.5	3	3	3.5	20	yes	2	no		.	3	2	1	20000	20000		6.272	3		2	no		0.25	1.25	0.15		3	44	68	1	30	41	3800	2700	1700	yes	7	comb&sheller	4		150	30
.	0	7	0.4	2.95	15	yes	3.5	4.5	5	3.5	5	30	yes	1	yes	15000	1	0.75	0.75		.			3.613	2		2	no		0	0.25	0.5		0	8	25	0	4	10	3900	2600	1800	yes	3	sheller	4			20
2	2	8	0.33	2.95	15	yes	3.5	4	4.5	3.5	4.5	13	yes	1	yes	20000	1	1.75	0.75	0.5	12000	12000	0.5	4.452	2	19000	2	no		0.5	0.5	0.5	0.25	8	18	26	3	8	8	3800	2600	1700	yes	3	sheller	1			20
4	4	6	1	2.95	17	yes	2	2.5	2.5	2	3	15	yes	1	yes	10000	1	2	1	1	24000	24000		5.618	3	23000	2	no		0.25	0.5	1.25		3	14	56	1	10	36	3800	2600	1600	yes	3	sheller	4			25
5	5	6	0.5	2.95	23	yes	3	4	4	3	4	18	yes	1	yes	18000	1	2.5	1.5	1	30000	30000		5.008	2	11000	1	yes	6000	0.25	0.5	1	0.5	5	18	44	2	10	28	3800	2700	1700	yes	3	sheller	4			20
3	3	11	0.57	2.95	37	yes	2	2.5	3	2	3.5	26	yes	1	yes	15000	1	3.5	1.5	2	40000	40000		11.513	3	21000	2	no		0.5	1.5	1.5	0.5	6	48	76	2	20	38	3800	2600	1600	yes	3	sheller	4			25
5	5	7	0.4	2.95	14	yes	2.5	2.5	1.5	1.5	3	20	yes	1	yes	10000	1	2.5	1.5	1	20000	20000		5.574	3		2	no		0.25	0.5	1.5	0.5	4	16	66	3	10	36	3900	2600	1700	yes	7	comb&sheller	4		150	20
.	0	8	0.4	2.95	12	no	5.5	3.5	4.5	4	4.6	29	no	2	no		.	2	2		.			3.292	2		1	yes	10000	0	0.5	1	0.5	0	18	42	0	8	22	3800	2600	1700	yes	3	sheller	4			25
4	4	10	0.42	2.95	27	yes	5	5.5	5.5	5	5.1	25	yes	1	yes	10000	1	2.5	2	0.5	10000	10000		5.642	3	11000	2	no		0.5	0.5	1	0.25	6	12	54	3	4	30	3800	2600	1700	yes	3	sheller	1			20
3	3	8	1.6	2.95	18	yes	4.5	4.5	5	5.5	5.5	12	yes	2	no		.	4	2	1	23000	23000	1	10.054	4	8000	2	no		0.5	0.5	1	0.5	2	14	48	1	6	25	3800	2700	1700	yes	3	sheller	4			30
2	2	6	1	2.95	28	no	4	3.4	4	4.5	4	10	yes	1	yes	30000	2	3	3		.			6.69	3		1	yes	3300	0.25	1	1	0.75	2.5	30	56	0	18	38	3800	2700	1700	yes	7	comb&sheller	2		150	25
4	4	8	0.33	2.95	23	no	0.35	0.36	0.56	0.64	0.7	8	yes	1	yes	32000	3	1.5	1.5		.			5.85	1	17000	1	yes	18000	0.25	0.5	0.5	0.375	2.5	20	28	0.5	12	14	3800	2700	1700	yes	2	combiner	2		150
4	4	3	0.5	2.95	9	yes	0.19	0.12	0.13	0.14	0.15	3	yes	1	yes	10000	3	2	0	2	32000	32000		2.065	2	20000	2	no		0	0.75	0.75	0.5	0	25	30	0	14	14	3800	2700	1700	yes	2	combiner	2		150
4	4	8	0.6	2.95	25	yes	3.5	3.2	3	3.75	3	8	yes	1	yes	35000	2	1.5	1	0.5	7000	7000		4.89	2		1	yes	2500	0	0.35	0.5	0.25	0	17	20	0	9	8	3800	2700	1700	yes	7	comb&sheller	2		150	30
4	4	7	0.75	2.95	42	yes	2.5	2.3	2.4	2.2	2	11	yes	1	yes	30000	2	2.5	2	0.5	9000	9000		6.199	3	18000	2	no		0.25	0.5	1.5	0.25	2.5	14	66	0	8	40	3800	2700	1700	yes	7	comb&sheller	1		150	20
2	2	7	0.33	2.95	28	yes	3	3.5	4	4.5	5	15	yes	2	no		.	3	1	1	22000	22000	1	9.17	3		2	no		0.5	0.5	1	1	8	10	45	4	5	30	3800	2700	1700	yes	3	sheller	4			30
4	4	7	0.75	2.95	16	yes	4	4.5	5	5.5	5	25	yes	1	yes	2	.	4.5	3	1	24000	24000	0.5	10.96	3	20000	2	no		0.25	0.25	1.5	0.5	4	10	46	2	6	26	3800	2700	1700	yes	3	sheller	4			30
.	0	8	0.14	2.95	40	no	2.5	2	2.3	2.9	2.1	4	no	1	yes	25000	1	2.5	2.5		.			4.2	1		2	no		0.25	0.75	0.75	0.25	2	35	40	0	21	25	3800	2700	1700	yes	7	comb&sheller	2		150	25
7	7	6	1	2.95	24	yes	0.49	0.4	0.41	0.48	0.4	8	yes	1	yes	30000	1	2	1.5	0.5	6000	6000		8.305	3	27000	1	yes	4500	0	0.5	1	0.25	0	19	54	0	7	34	3800	2700	1700	yes	2	combiner	4		150
3	3	12	0.33	2.95	42	yes	5	4	4.3	4.5	4	12	yes	2	no		.	5	3	2	48000	48000		14.52	4	54500	2	no		0.5	1	1.5	1.5	3.5	38	58	0	20	28	3800	2700	1700	yes	3	sheller	2			25
8	8	7	0.75	2.95	25	yes	2	1.5	1.3	2.75	1.3	8	yes	1	yes	40000	1	2.5	2.5		.			8.5	3		2	no		0	1	1	0.5	0	33	50	0	24	37	3800	2700	1700	yes	2	combiner	2		150
6	6	6	0.5	2.95	20	yes	3	2.3	2.3	3.3	2.5	12	yes	1	yes	25000	4	3	1.5	1	20000	20000	0.5	7.009	3		2	no		0.5	1	1	0.5	6	35	44	3	28	28	3800	2700	1700	yes	7	comb&sheller	1		150	20
4	4	6	0.2	2.95	48	yes	1.3	0.3	0.3	1.8	0.3	6	yes	1	yes	25000	1	1.5	1.5		.			4.95	2		2	no		0	0.5	0.5	0.25	0	18	28	0	12	16	3800	2700	1700	yes	2	combiner	4		150
3	3	5	0	2.95	30	yes	1.2	1.22	1.2	1.42	1.32	8	yes	2	no		.	4.25	3.25	1.5	32000	32000		7.769	4		2	no		0	1.5	1	0.75	0	37	50	0	15	30	3800	2700	1700	yes	3	sheller	2			20
3	3	7	0.4	2.95	35	yes	2.3	1.5	1.4	3	1.3	12	yes	2	no		.	3	1.5	1.5	55000	55000		9.769	4	29000	2	no		0.25	1.25	1	0.75	3	39	50	0	25	36	3800	2700	1700	yes	2	combiner	2		150
3	3	3	0.5	2.95	5	yes	0.5	0.3	0.3	0.8	0.3	3	yes	1	yes	12000	1	2	0.5	0.75	12000	12000	0.5	4.84	2	14000	2	no		0.25	0.5	0.5	0.25	2	16	22	0	10	12	3800	2700	1700	yes	2	combiner	2		150
1	1	*	0	2.95	37	no	0.82	0.42	0.47	0.92	0.42	3	yes	2	no		.	2.5	2	0.5	12000	12000		7.276	2		2	no		0.25	0.75	0.5	0.25	3	27	22	0	8	10	3800	2700	1700	yes	2	combiner	2		150
6	6	8	0.6	2.95	28	yes	1.8	0.8	0.8	2.8	0.8	13	yes	1	yes	40000	1	1.5	1.5		.			6.54	3	18800	1	yes	16000	0	0.5	0.75	0.25	0	18	48	0	8	35	3800	2700	1700	yes	7	comb&sheller	2		150	30
4	4	5	0.66	2.95	48	yes	1.2	1.25	1.2	1.75	1.2	10	yes	2	no		.	2.5	1	1	10600	10600	0.5	5.5	2		2	no		0.25	0.5	1		2	15	30	0	10	10	3800	2700	1700	yes	3	sheller	2			20
7	7	4	1	2.95	14	yes	1.9	1.5	1.5	1.8	1.5	30	yes	1	yes	25000	2	1.5	1	0.5	9000	9000		4.181	2		1	yes	7000	0	0.5	0.75	0.25	0	16	46	0	10	31	3800	2700	1700	yes	1	tractor	7		150	25
6	6	8	0.4	2.95	30	yes	5	2	2.4	6	2.3	6	yes	1	yes	30000	1	3	3		.			3.96	2	6000	2	no		0.5	1	1	0.25	6	28	38	2	20	18	3800	2700	1700	yes	2	combiner	2		150
4	4	1	0	2.95	3	no	0.79	0.25	0.29	0.85	0.24	4	yes	1	yes	25000	3	1.25	1.25		.			4.18	2	4000	2	no		0	0.5	0.5	0.5	0	15	30	0	10	16	3800	2700	1700	yes	2	combiner	2		150
.	0	2	0	2.95	3	yes	1.8	1.7	1.5	1.8	1.9	22	yes	2	no		.	2	2		.			6.503	2		2	no		0	0.5	1.5		0	20	70	0	8	48	3800	2700	1700	yes	3	sheller	4			25
5	5	5	0.66	2.95	16	yes	1	1.5	1.5	1.5	2	30	yes	2	no		.	3	2	1	20000	20000		10.508	4	28000	2	no		0.5	0.5	1.75	0.25	8	15	64	4.5	10	36	3800	2700	1700	yes	3	sheller	4			30
12	12	3	0.5	2.95	6	no	1	1	1	0.5	0.5	4	no	2	no		.	1	1		.			0.247	0	1300	2	no		0	0.5	1		0	17	50	0	12	34	3800	2700	1700	yes	7	comb&sheller	2		150	20
3	3	5	0.25	2.95	28	yes	3.5	3	3.2	4	3.3	20	yes	2	no		.	3	3		.			7.856	4	1700	2	no		0	1	2		0	37	70	0	27	47	3800	2700	1700	yes	3	sheller	4			25
3	3	7	0.4	2.95	27	yes	1	1.5	1.7	2	1.8	12	yes	1	yes	12000	2	3.25	2.25	1	20000	20000		7.82	4		1	yes	6000	0.35	0.75	1.25	0.25	8	24	64	4	18	34	3800	2700	1700	yes	3	sheller	4			17
2	2	5	0.25	2.95	20	yes	3.5	3	3	3.8	3	7	yes	1	yes	2500	1	1	1		.			4.354	2		2	no		0	0.25	0.5	0.25	0	8	28	0	3	15	3800	2700	1700	yes	2	combiner	2		150
10	10	4	1	2.95	7	yes	1	1.5	1.5	1.5	1.25	16	no	1	yes	16000	2	1	1		.			8.636	4	52000	2	no		0	0.25	0.5	0.25	0	1.5	13	0	0	0	3800	2700	1700	yes	3	sheller	4			20
4	4	6	1	2.95	12	yes	1.5	0.5	1	0.5	2	27	yes	1	yes	20000	1	2	0	2	48000	48000		5.25	2		2	no		0.25	0.75	0.75	0.25	2	30	34	0	24	16	3800	2700	1700	yes	7	comb&sheller	4		150	20
.	0	7	0.4	2.95	29	yes	3	3	3.5	3	3	18	yes	1	yes	20000	1	3.5	1.5	1	2400	2400	1	8.683	3	19000	2	no		0.5	1.5	1.5		8	54	78	2	30	42	3800	2700	1700	yes	3	sheller	4			20
6	6	8	1	2.95	16	yes	3	2.5	2.5	2.5	1.5	26	yes	2	no		.	2.5	2.5		.			7.039	3	10000	1	yes	10500	0	1	1.5		0	36	75	0	30	45	3800	2700	1700	yes	3	sheller	4			30
7	7	4	0.33	2.95	27	yes	2	3	2.5	3	2.5	10	yes	2	no		.	3	3		.			7.25	2		2	no		0	1	2	0.25	0	40	80	0	30	55	3800	2700	1700	yes	7	comb&sheller	4		150	30
3	3	5	0.25	2.95	16	yes	1.5	2	2.25	2	2.25	25	yes	1	yes	10000	1	3.5	1.5	1	22000	22000	1	7.532	2	1700	2	no		0.25	1.5	1.5	0.25	4	50	58	2	44	28	3800	2700	1700	yes	3	sheller	4			30
.	0	8	0.6	2.95	26	yes	4.5	4.5	5	4	5	18	no	2	no		.	1.5	1	0.5	5000	5000		5.353	2		2	no		0	0.5	1		0	18	42	0	8	32	3800	2700	1700	yes	3	sheller	1			20
3	3	8	0.6	2.95	28	no	10	7	5	6	4	12	no	1	yes	20000	2	3.5	3.5		.			12.044	4	24000	2	no		0.5	1	1	0.5	8	40	48	5	35	28	3800	2700	1700	yes	1	tractor	4	3600
6	6	7	0.4	2.95	22	no	9	5	5	6	5.7	18	no	1	yes	18000	2	3	3		.			10.964	3	22000	2	no		0.5	1	0.75	0.5	9	34	38	5	22	28	3800	2700	1700	yes	1	tractor	4	3400
2	2	7	0.4	2.95	23	no	3.8	2.6	2.5	2	2.4	8	yes	1	yes	12000	1	2.5	2.5		.			7.19	2	12000	1	yes	4000	0.5	0.5	1	0.5	7	18	44	3	12	30	3800	2700	1700	yes	1	tractor	1	3500
6	6	4	0.33	2.95	18	no	0.5	1	1	0.5	1	3	yes	2	no		.	1	1		.			5.33	1	20000	2	no		0.25	0.25	0.25	0.25	4	8	10	0	5	4	3800	2700	1700	yes	1	tractor	4	2800
5	5	6	0.2	2.95	26	no	2	3	2	4	1.8	12	yes	1	yes	10000	1	1.75	1	0.75	18000	18000		7.27	3	26500	2	no		0.25	0.5	1	0.25	4.5	20	43	1	16	23	3800	2700	1700	yes	6	tra&sheller	2	3400		30
6	6	7	0.75	2.95	16	no	4	3.2	3.5	3	2.9	14	yes	2	no		.	3	2.5	0.5	6000	6000		11.194	4	38500	1	yes	10000	0.5	1	1	0.5	10	38	50	5	33	35	3800	2700	1700	yes	1	tractor	5	3400
3	3	3	0.5	2.95	12	yes	2.6	3.5	3.2	3.3	3.4	7	yes	2	no		.	1	1		.			5.471	1	15000	1	yes	10000	0.25	0.5	0.25		4	22	12	1	13	5	3800	2700	1700	yes	1	tractor	2	3200
4	4	6	0.4	2.95	14	yes	3.5	3	3.4	3.5	3	16	no	2	no		.	1.25	1	0.25	5000	5000		5.39	2		2	no		0.25	0.5	0.5		3	19	23	1	12	12	3800	2700	1700	yes	1	tractor	4	3400
10	10	4	0.33	2.95	18	no	2.8	2.6	2.5	2.2	2.3	5	yes	1	yes	8000	1	3	2	1	2400	2400		5.07	3	5500	1	yes	25000	0.5	1	1	0.25	4	32	40	0	16	18	3800	2700	1700	yes	6	tra&sheller	4	3500		20
3	3	7	0.4	2.95	19	yes	4	3.5	3	3.8	3	16	no	1	yes	18000	2	1.5	1	0.5	12000	12000		6.39	3		1	yes	11000	0.25	0.75	0.25		3	30	22	1	18	12	3800	2700	1700	yes	4	all	4	2800	150	20
10	10	6	0.4	2.95	20	yes	4.8	4.6	4.7	4.5	4.4	13	no	1	yes	20000	1	2	2		.			9.74	3		2	no		0.5	0.5	0.5	0.5	9	20	26	5	15	16	3800	2700	1700	yes	1	tractor	4	3600
4	4	7	0.16	2.95	20	yes	5	4	3	4	3	10	no	1	yes	18000	1	2	2		.			10.03	4		2	no		0.25	0.5	1	0.25	3	18	40	1	12	30	3800	2700	1700	yes	5	tra&comb	4	3400	150
8	8	6	0.25	2.95	23	yes	4	3.5	3	5	3.4	9	no	1	yes	22000	2	2.25	2	0.25	7000	7000		5.195	2		2	no		0.5	0.75	0.25	0.25	4	28	5	1	20	12	3800	2600	1700	yes	1	tractor	4	3400
9	9	4	0.33	2.95	18	yes	2.9	2.6	2.5	2.3	2.4	14	no	2	no		.	1.25	1	0.25	6000	6000		6.25	2	8000	1	yes	12000	0.5	0.5	0.25		9	19	10	5	12	5	3800	2700	1700	yes	1	tractor	1	3600
8	8	4	1	2.95	8	yes	4	2.8	3	5	3	4	yes	1	yes	16000	2	1.5	1	0.5	13000	13000		5.95	3	19000	2	no		0.25	0.5	0.5	0.25	4	20	24	2	17	14	3800	2700	1700	yes	1	tractor	2	3200
3	3	4	0.33	2.95	20	yes	2.5	3	2.5	0.8	1.5	8	no	1	yes	12000	1	1.5	1	0.5	12000	12000		6.258	3	19400	1	yes	5000	0.5	1	0.5		7	38	20	3	30	8	3800	2700	1700	yes	1	tractor	4	3500
4	4	6	1	2.95	32	yes	2	2.5	2.5	2.6	3	10	no	2	no		.	2	2		.			8.132	3	16000	2	no		0.25	1	0.5	0.25	4	40	24	2	35	14	3800	2700	1700	yes	2	combiner	4		150
8	8	4	1	2.95	18	yes	3	2	2	3.5	2.4	8	no	2	no		.	1.5	0.5	1	24000	24000		4.828	2	18000	1	yes	10000	0.25	0.5	0.5	0.25	4	18	23	1	11	13	3800	2700	1700	yes	2	combiner	4		150
12	12	5	1	2.95	10	yes	3	3	2.5	1	3	8	no	2	no		.	1	0.5	0.5	12000	12000		3.82	2		1	yes	6000	0.25	0.5	0.25		4.5	17	12	1	12	6	3800	2700	1700	yes	2	combiner	4		150
6	6	4	1	2.95	10	yes	2	3	2.3	2.5	2	6	no	2	no		.	1	0.5	0.5	12000	12000		3.95	2		1	yes	10000	0	0.5	0.5		0	18	23	0	12	10	3800	2700	1700	yes	1	tractor	1	3400
10	10	5	1.5	2.95	15	yes	2	1.8	2	3	1.5	9	yes	1	yes	15000	2	1.5	0.5	0.5	12000	12000	0.5	3.26	2		2	no		0	0.5	0.5	0.25	0	18	21	0	14	11	3800	2700	1700	yes	2	combiner	4		150
.	0	8	0.14	2.95	40	yes	3	3.5	3	2	3	12	yes	1	yes	25000	4	1.75	1	0.75	18000	18000		6.13	3	14000	2	no		0.25	1	0.5		4	40	24	2	35	11	3800	2700	1700	yes	1	tractor	4	3400
.	0	10	0.11	2.95	42	no	3	2	2.5	4	3	12	no	1	yes	22000	4	4	4		.			9.9	4	33000	2	no		0.5	1	1	0.5	8	38	48	4	30	32	3800	2700	1700	yes	2	combiner	4		150
7	7	6	0.2	2.95	18	no	3.2	3	2.75	2.6	2.5	8	yes	2	no		.	1.75	1	0.75	18000	18000		6.42	3	24000	1	yes	4500	0.25	0.5	0.5	0.25	3	18	20	0	14	9	3800	2700	1700	yes	2	combiner	4		150
3	3	7	0.4	2.95	27	yes	1	0.75	0.8	0.5	0.6	8	no	1	yes	22000	1	3	2.5	0.5	12000	12000		7.13	3	13000	2	no		0.5	1	1	0.25	6	40	48	3	35	32	3800	2700	1700	yes	2	combiner	2		150
5	5	8	0.33	2.95	38	yes	2.6	2.4	2.5	2.3	2.5	14	yes	2	no		.	2.5	1.75	0.75	18000	18000		6.844	4	23000	2	no		0.5	0.5	1	0.5	5	20	48	2	18	32	3800	2700	1700	yes	2	combiner	4		150
8	8	6	0.5	2.95	20	no	2	3.3	3	2	3.2	13	no	1	yes	18000	1	2	2		.			6.19	3	14000	2	no		0.25	0.5	1	0.25	3	20	42	1	17	28	3800	2700	1700	yes	5	tra&comb	4	3500	150
.	0	8	0.33	2.95	30	yes	3	2	1.5	2	2.5	20	yes	1	yes	20000	3	3	2.25	0.75	21000	21000		9.174	3	40000	2	no		0.5	1	1	0.25	3	40	40	1	30	20	3800	2700	1700	yes	5	tra&comb	2	3200	150
5	5	5	0.66	2.95	20	no	4	2	2	1.5	2.5	15	yes	2	no		.	2.5	2	0.5	14000	14000		5.38	2	11000	1	yes	3000	0.25	0.75	0.75	0.25	2	25	30	0	19	15	3800	2700	1700	yes	4	all	1	3000	150	30
9	9	5	0.66	2.95	16	yes	2.4	3	3.2	1	3.5	6	no	2	no		.	1.5	1	0.5	13000	13000		5.1	2		1	yes	10000	0.25	0.75	0.5		3	28	24	1	20	10	3800	2700	1700	yes	1	tractor	4	2800
6	6	6	0.2	2.95	20	no	7	6	6	4	6	8	no	2	no		.	1.25	1.25		.			5.276	2		2	no		0.5	0.5	0.25		5	20	8	0	10	0	3800	2700	1700	no	.		.
.	0	7	0.16	2.95	28	no	6	5	4.5	5	6	5	no	2	no		.	2.5	2	0.5	12000	12000		7.6	2	10000	2	no		0.5	1	0.5	0.5	5	36	30	1	22	20	3800	2700	1700	no	.		.
5	5	3	2	2.95	6	no	6	3	2.5	4	2.75	2	yes	2	no		.	1.75	0.25	1.5	32000	32000		4.28	2		2	no		0	0.5	0.5	0.25	0	16	29	0	6	15	3800	2700	1700	no	.		.
9	9	3	0.5	2.95	3	no	0.2	0.2	0.18	0.18	0.17	11	no	1	yes	15000	2	1.25	0	1.25	35000	35000		3.325	1	15000	2	no		0	0.5	0.5	0.25	0	20	27	0	7.5	15	3800	2700	1700	no	.		.
8	8	3	0.5	2.95	5	no	7	2	2	1	2.3	10	no	2	no		.	0.75	0.75		.			4.2	2	27120	1	yes	1500	0	0.25	0.25	0.25	0	8	14	0	3	7	3800	2700	1700	no	.		.
.	0	9	0.28	2.95	30	no	16	2	3	2	3	5	no	1	yes	25000	5	2.25	1.25	1	28000	28000		9.522	2	16000	2	no		0	0.75	0.5	0.5	0	25	18	0	7	10	3800	2700	1700	no	.		.
5	5	8	0.5	2.95	25	no	9	3.8	4	4.5	4.5	3	yes	2	no		.	2	1.5	0.5	4000	4000		10.55	2	20000	1	yes	1500	0.5	0	0.5		8	0	30	4	0	15	3800	2700	1700	no	.		.
.	0	8	0.5	2.95	25	yes	3	4	3.5	1	3.2	4	yes	1	yes	5000	1	2.75	1.5	0.25	5000	5000	1	4.875	2	24500	2	no		0.75	0.25	0.75	0.25	10	5	20	4	2	10	3800	2700	1700	no	.		.
.	0	6	0.2	2.95	28	yes	4	3	4	1	3	18	yes	1	yes	15000	3	2.25	1	0.75	13500	13500	0.5	5.01	2	25000	1	yes	10800	0.25	0.25	0.5	0.25	2	5	20	0	0	10	3800	2700	1700	no	.		.
5	5	5	0.66	2.95	7	no	3	4	4	3.8	3.5	16	no	2	no		.	1.25	0.5		.		0.75	2	2	45000	1	yes	3000	0.25	0	0.5	0.25	1	0	16	0	0	0	3800	2700	1700	no	.		.
4	4	4	0.5	2.95	10	yes	7	2	2	2.5	2	9	no	1	yes	6000	1	1.75	0	0.75	15000	15000	1	5.38	3	15200	2	no		0.75	0	0.5	0.25	12	2	20	9	1	0	3800	2700	1700	no	.		.
4	4	6	0.5	2.95	30	yes	6	3	1	3	1	30	yes	1	yes	4000	1	1.25	0.125	0.75	13500	13500	0.375	6.5	3		1	yes	15645	0.25	0.125	0.5	0.125	1.5	2	18	1	0	10	3800	2700	1700	no	.		.
.	0	6	0.2	2.95	40	yes	3	6	6	3	6	13	yes	1	yes	20000	5	2.5	2.5		.			4.31	2		2	no		0.5	0.25	0.75	0.25	6	3	22	0	0	7	3800	2700	1700	no	.		.
6	6	6	0.2	2.95	15	no	1	1	1	0.5	1	6	yes	2	no		.	1	1		.			5.12	2	7000	1	yes	15000	0.25	0.5	0.25		3	20	15	0	8	10	3700	2700	1700	no	.		.
3	3	7	0.2	2.95	22	no	0.5	1	1	0.5	1	12	yes	2	no		.	3	3		.			7.58	3	24500	2	no		0.5	1	1	0.5	8	35	45	5	15	34	3700	2700	1700	no	.		.
3	3	5	0.66	2.95	8	no	5	2	2.5	2.3	2.4	8	yes	2	no		.	1	1		.			4.07	2	3000	1	yes	12000	0.25	0	0.5	0.25	3	0	18	1	0	8	3700	2700	1700	no	.		.
4	4	6	0.5	2.95	19	no	1.8	1	1	0.5	1	4	yes	1	yes	8000	1	1.5	1.5		.			8.393	3	21000	1	yes	5000	0.5	0.5	0.5		6	18	20	3	7	12	3800	2700	1700	no	.		.
2	2	5	0.25	2.95	16	no	5	4	3	5	3	5	yes	2	no		.	2.5	2	0.5	10000	10000		9.33	3	21500	2	no		0.5	1	0.75	0.25	7	37	32	2	12	18	3800	2700	1700	no	.		.
6	6	7	0.4	2.95	25	no	11	4	3.9	3.7	3.5	17	no	2	no		.	1.75	1.5	0.25	5000	5000		10.89	3	12500	1	yes	25000	0.5	0.5	0.5	0.25	10	20	26	7	12	11	3700	2700	1700	no	.		.
8	8	3	0	2.95	8	no	2.7	2.5	2.6	2.2	2.3	12	yes	1	yes	8000	1	2.5	2.5		.			13.046	3	10500	2	no		0.5	0.5	1	0.25	8	20	36	5	11	16	3800	2700	1700	no	.		.
3	3	8	0.33	2.95	18	no	3	1.6	1.5	1.6	1.3	8	yes	2	no		.	1.5	1.5		.			10.24	4	31500	2	no		0.5	0.25	0.5	0.5	6	7	22	3	2	13	3800	2700	1700	no	.		.
6	6	7	0.4	2.95	16	no	6	5	5.2	3	5.4	16	yes	2	no		.	2.5	1	1.5	36000	36000		5.14	3	22000	2	no		0	1	1.5	0.5	0	36	74	0	15	46	3800	2700	1700	no	.		.
3	3	6	0.2	2.95	22	yes	0.5	1	1	0.5	1	13	yes	1	yes	10000	2	0.75	0.5		.			6.7	2	5000	1	yes	10500	0.25	0.25	0.25		4	11	12	2	3	6	3800	2700	1700	no	.		.
.	0	7	0.75	2.95	15	no	9	8	8	6	8	14	yes	2	no		.	1	1		.			10.97	3	12000	2	no		0	0.5	0.5		0	21	24	0	11	9	3800	2700	1700	no	.		.
2	2	7	0.16	2.95	19	no	6	2.5	2	3	2	7	yes	2	no		.	1.5	1	0.5	12000	12000		8.14	2	10000	2	no		0.25	0.5	0.5	0.25	3	17	22	0	9	7	3800	2700	1700	no	.		.
7	7	6	0.2	2.95	16	no	0.5	0.6	0.2	0.5	0.2	12	yes	2	no		.	1.5	1	0.5	10000	10000		7.84	2	13000	1	yes	11000	0.25	0.25	0.25	0.25	3	7	13	1	2	6	3800	2700	1700	no	.		.
4	4	4	0.33	2.95	16	no	2.5	2.4	2.4	3	2.5	7	yes	1	yes	10000	1	1	1		.			5.15	2	9000	2	no		0	0.5	0.5		0	17	22	0	12	11	3800	2700	1700	no	.		.
3	3	7	0.4	2.95	20	no	0.5	1	1	0.5	1	10	yes	2	no		.	2.5	1.5	1	22000	22000		7.89	3	15000	2	no		0.5	0.75	0.75	0.25	11	32	32	5	14	17	3800	2700	1700	no	.		.
3	3	6	0.5	2.95	18	no	4	3	2.5	3	2.7	8	yes	2	no		.	1.75	1.5	0.25	5000	5000		6.38	2	27600	1	yes	5000	0.5	0.75	0.5		9	30	24	6	16	12	3800	2700	1700	no	.		.
6	6	5	0.66	2.95	15	no	1.5	1.5	1.5	0.2	1.5	2	yes	.	no		.	1.75	1.25	0.5	14000	14000		5.715	3	23400	2	no		0.5	0.25	0.25	0.25	8	9	10	3	2	0	3800	2700	1700	no	.		.
6	6	4	0.33	2.95	8	no	6	3	3	2	3.4	7	yes	1	yes	8000	2	1.5	1.25	0.25	4500	4500		6.015	2	16350	2	no		0.25	0.5	0.5	0.25	3	20	24	0	11	16	3800	2700	1700	no	.		.
4	4	5	0.25	2.95	7	no	7	3.5	3.4	3	3.2	8	yes	2	no		.	1.25	1.25		.			5.149	1	500	1	yes	10500	0.5	0.5	0.25		6	16	10	3	10	0	3200	2700	1700	no	.		.
.	0	6	0.2	2.95	6	no	2.7	2.5	2.6	2.5	2.2	5	yes	2	no		.	1.5	1.5		.			8.362	3	23000	2	no		0.5	0.5	0.5		8	18	23	5	11	11	3800	2700	1700	no	.		.
3	3	2	0	2.95	2	no	3.8	2.7	2.5	2	2.3	12	yes	2	no		.	1	1		.			5.044	2	3500	2	no		0	0.5	0.5		0	18	22	0	9	12	3800	2700	1700	no	.		.
.	0	7	0.75	2.95	26	no	4	2.5	2.6	2	2.3	16	yes	2	no		.	2.5	1.5	1	24000	24000		8.89	2	7000	2	no		0.25	0.5	1.5	0.25	3	20	74	1	12	40	3800	2700	1700	no	.		.
.	0	6	0.5	2.95	22	no	5	3	2.8	3	3.5	13	no	1	yes	7000	1	2	2		.			5.15	2		2	no		0	1.5	0.5		0	40	25	0	10	12	3800	2700	1700	no	.		.
3	3	8	0.6	2.95	24	no	3.5	2.4	2.3	2.2	2.2	15	yes	1	yes	5000	1	1	1		.			4.44	2	19500	1	yes	15000	0.25	0.25	0.25	0.25	4	8	10	0	0	0	3800	2700	1700	no	.		.
6	6	8	0	2.95	22	no	4.2	2.9	2.7	5	2.6	12	yes	2	no		.	2.5	1.5	1	20000	20000		7.97	3	12000	2	no		0.5	0.5	1	0.25	7	16	48	3	8	22	3800	2700	1700	no	.		.
4	4	6	0.2	2.95	19	no	0.5	1	1	0.5	1	5	yes	1	yes	10000	1	2	2		.			10.03	4	7500	2	no		0.5	0.75	0.75		8	23	38	1	9	16	3800	2700	1700	no	.		.
8	8	3	0.5	2.95	6	yes	5.7	5.6	5.5	5.3	5.2	10	yes	1	yes	10000	2	2.5	1.5	1	16000	16000		5.71	3	10000	2	no		0.5	1	1		4.5	28	40	2	11	21	3800	2700	1700	no	.		.
4	4	8	0.5	2.95	17	no	3	2	2	1	2	16	yes	2	no		.	1.75	0		.			9.19	3	9000	2	no		0.5	0.5	0.75		7	17	34	5	12	17	3800	2700	1700	no	.		.
8	8	3	0.5	2.95	6	no	2.7	2.6	2.2	2.3	2.5	6	yes	2	no		.	2.5	1	1	24000	24000		6.26	2	19000	2	no		0.5	1.5	0.5		4	40	22	2	21	15	3800	2700	1700	no	.		.
4	4	6	0.5	2.95	26	no	0.5	1	1	1	3	5	no	2	no		.	3.5	3.5		.			11.08	4	8500	2	no		0.75	1	1	0.5	13	34	45	8	11	26	3800	2700	1700	no	.		.
4	4	9	0.8	2.95	38	no	7	3	4	2	2	16	yes	2	no		.	2.5	2.5		.			8.274	3	8000	2	no		0.5	1.5	0.5	0.5	6	20	23	3	13	12	3800	2700	1700	no	.		.
4	4	5	0.66	2.95	12	yes	3	4	2	3	3	10	yes	2	no		.	1.5	1.5		.			5.85	2	6000	2	no		0.5	0.5	1		8	20	30	5	12	15	3800	2700	1700	no	.		.
5	5	5	0.5	2.95	10	yes	5	6	7	5	5	7	yes	1	yes	6000	1	2.25	1.25	1	20000	20000		9.38	2	15000	2	no		0.25	0.5	1.5		4	14	45	2	8	24	3800	2700	1700	no	.		.
6	6	7	0.4	2.95	28	no	2	1.8	1.6	1.5	1.7	11	yes	2	no		.	1.75	1.75		.			8.9807	3	14500	1	yes	5000	0.5	0.5	0.75		8	18	30	4	8	21	3800	2700	1700	no	.		.
.	0	10	0.25	2.95	26	yes	2.9	2.7	2.6	2.5	2.2	13	yes	2	no		.	2	2		.			8.92	2	12100	2	no		0.5	0.75	0.75		10	30	32	3	14	10	3800	2700	1700	no	.		.
6	6	5	0.25	2.95	20	no	2	1	1.8	2	2	16	yes	1	yes	8000	1	2.5	2		.		0.5	7.47	2	13500	2	no		0.75	0.5	0.75	0.5	15	18	38	10	10	23	3800	2700	1700	no	.		.
4	4	4	0.33	2.95	17	no	0.5	1	1	1	1	12	yes	2	no		.	3.5	1	2	48000	48000	0.5	11.5	3	5000	2	no		0.25	1.5	1	0.5	3	42	44	0	19	28	3800	2700	1700	no	.		.
4	4	3	0.5	2.95	16	no	1	0.5	1	1	1	9	no	2	no		.	3.5	1.5	1	18000	18000	1	12.342	3	15500	2	no		0.5	1	1	0.5	9	28	50	6	14	28	3800	2700	1700	no	.		.
.	0	6	0.25	2.95	17	no	6	5	5.3	5.4	5.2	12	no	2	no		.	2.5	1.5	1	20000	20000		10.61	3	19200	1	yes	12000	0.5	0.75	0.75	0.25	9	32	38	5	20	21	3800	2700	1700	no	.		.
.	0	7	0.5	2.95	21	yes	2.7	2.5	2.6	2.5	2.7	8	no	2	no		.	3.5	3.5		.			7.7	2		2	no		0.5	1	1	0.5	10	38	48	7	24	19	3700	2600	1700	no	.		.
4	4	6	0.1	2.95	12	no	6	5	2	3	2	7	yes	2	no		.	2.5	1	0.5	5000	5000	1	2.95	1	20000	1	yes	10000	0.25	1.25	0.5	0.25	3	38	18	1	18	10	3800	2700	1700	no	.		.
3	3	8	0.4	2.95	20	no	6	4	3.6	4	3.7	6	yes	1	yes	25000	2	3.5	1.25	1.75	40000	40000	0.5	10.19	3	17000	2	no		0.5	1	1	0.5	9	34	42	6	22	26	3800	2700	1700	no	.		.
4	4	7	0.75	2.95	22	yes	4.6	3	3.2	2	3.4	5	yes	1	yes	8000	1	3.5	1.5	2	48000	48000		8.46	3	2400	1	yes	8080	0.5	1	1	0.25	6	32	42	4	18	28	3800	2700	1700	no	.		.
4	4	6	0.5	2.95	10	no	4	3.7	3.5	3.6	3.3	16	yes	2	no		.	2.5	0.5	1	20000	20000	1	5.73	1	20000	1	yes	4000	0.5	0.5	1	0.5	9	16	32	5	8	13	3800	2700	1700	no	.		.
6	6	5	0.66	2.95	8	yes	4.6	4.5	4.4	4.3	4.2	6	yes	1	yes	10000	1	1.5	1.5		.			5.03	2	12100	1	yes	11000	0.5	0.5	0.5		9	13	25	4	9	11	3800	2700	1700	no	.		.
3	3	5	0.25	2.95	9	no	6	4	4.5	5	4.2	12	yes	2	no		.	1.25	1.25		.			4.91	2	10000	1	yes	7500	0.25	0.25	0.25	0.25	4	8	10	2	2	2	3800	2700	1700	no	.		.
6	6	6	0.5	2.95	29	no	3.5	1.5	1.6	4	1.7	5	yes	2	no		.	2.5	2	0.5	10000	10000		5.63	2	12000	2	no		0.5	1	1	0.5	7	34	48	5	14	25	3800	2700	1700	no	.		.
.	0	5	1.5	2.95	19	no	0.5	1	1	0.5	1	10	yes	1	yes	10000	1	1.5	1.5		.			4.292	2	9500	2	no		0.5	0.5	0.5		8	16	22	5	8	8	3800	2700	1700	no	.		.
6	6	5	0.66	2.95	15	no	0.5	1	1	0.5	1.2	5	yes	2	no		.	1.75	1.25	0.5	9500	9500		3.99	1	7500	1	yes	13000	0.5	0.5	0.75		7	12	32	5	4	19	3800	2700	1700	no	.		.
6	6	6	0.5	2.95	20	yes	2	2.3	2.3	1.5	2.5	14	yes	1	yes	10000	2	1.5	1.25	0.25	5000	5000		4.77	1	12000	2	no		0.25	0.5	0.5	0.25	4	20	24	2	9	13	3800	2700	1700	no	.		.
.	0	7	0.75	2.95	19	no	8	6	6	5	5.2	6	yes	2	no		.	1.5	1.5		.			4.82	2	13500	2	no		0.25	0.25	1		3	7	42	1	1	18	3800	2700	1700	no	.		.
4	4	5	0.66	2.95	19	yes	2	3	3	2	2	10	yes	2	no		.	2	1.25	0.75	18000	18000		8.429	4	12000	2	no		0.5	0.5	0.5	0.25	8	20	28	5	11	19	3800	2700	1700	no	.		.
8	8	6	0.5	2.95	18	yes	3.1	3.7	3.6	3.6	3.5	8	yes	1	yes	5000	1	1.5	1	0.5	9500	9500		7.442	1	7000	1	yes	15000	0.5	0.5	0.5		4	16	24	3	9	13	3800	2700	1700	no	.		.
4	4	6	1	2.95	18	no	0.5	1	1	1.5	1.4	4	yes	2	no		.	1.5	0.5	1	20000	20000	1	6.794	4	8000	2	no		0.5	0.75	0.75	0.25	6	32	38	4	15	21	3800	2700	1700	no	.		.
.	0	7	0.75	2.95	19	no	2.9	2.5	2.6	2.4	2.3	13	no	2	no		.	2	2		.			6.002	2		2	no		0.5	0.5	0.75	0.25	6	14	36	4	6	22	3800	2700	1700	no	.		.
6	6	4	1	2.95	10	no	4	3.7	3.5	3.6	3.4	8	yes	2	no		.	1.25	0.75	0.5	7000	7000		4.19	2	9500	1	yes	13000	0.25	0.5	0.5		4	17	22	1	8	12	3800	2700	1700	no	.		.
4	4	4	0.33	2.95	17	no	6	5	5.2	5.3	5	7	yes	2	no		.	2	2		.			4.82	2	38000	2	no		0.5	0.75	0.5	0.25	6	28	23	2	14	12	3800	2700	1700	no	.		.
.	0	8	0.33	2.95	20	no	0.5	0.6	0.5	0.1	0.5	1	yes	2	no		.	2	2		.			7.007	3	13000	2	no		0.5	0.5	1		4	14	46	2	11	28	3800	2700	1700	no	.		.
.	0	7	0.166	2.95	22	yes	6	4	5	6	5	6	yes	2	no		.	1.5	1	0.5	14000	14000		4.905	2	17100	1	yes	5000	0.25	0.5	0.5	0.25	4	13	28	0	9	14	3800	2700	1700	no	.		.
.	0	6	0.2	2.95	38	yes	5.6	5.7	5.5	5.6	5.4	12	no	2	no		.	3	3		.			9.065	2		2	no		0.5	1	0.1	0.25	8	37	49	3	25	22	3800	2700	1700	no	.		.
6	6	3	0	2.95	18	no	1	1	1	4	1	6	yes	2	no		.	1	1		.			3.95	2		2	no		0	0.5	0.5		0	19	25	0	9	12	3800	2700	1700	no	.		.
4	4	7	0.166	2.95	19	no	4	3.5	3	5	3.4	10	yes	1	yes	8000	1	2	2		.			9.209	3	9000	2	no		0.25	0.75	0.75		4	30	38	0	0	20	3800	2700	1700	no	.		.
8	8	7	0.166	2.95	25	no	0.5	1	1	0.5	1	10	yes	2	no		.	3	2	1	20000	20000		6.046	2	16500	1	yes	25000	0.5	1	1	0.25	8	34	48	5	20	34	3800	2700	1700	no	.		.
3	3	6	0.2	2.95	18	yes	2.7	2.7	2.3	2.2	2.4	16	yes	2	no		.	1.5	1.5		.			7.298	3	1000	2	no		0.25	0.5	0.5	0.25	4	14	24	0	8	8	3800	2700	1700	no	.		.
8	8	7	0.4	2.95	26	no	0.5	1	1	0.5	1	8	yes	1	yes	1500	1	3	3		.			7.33	2	18500	2	no		0.5	1	1	0.25	6	32	40	2	13	19	3700	2600	1600	no	.		.
2	2	4	0.33	2.95	12	no	1.5	1	1	1.3	1	13	yes	1	yes	15000	1	1.5	1.5		.			6.83	2	16500	2	no		0.5	0.5	0.25	0.25	8	16	12	4	11	0	3700	2700	1700	no	.		.
8	8	3	0.5	2.95	8	yes	2.8	2.5	2.6	2.3	2.4	5	yes	1	yes	10000	2	2	1	1	2400	2400		7.965	3	10500	2	no		0.25	0.5	1	0.25	4.5	14	38	2	6	24	3700	2700	1700	no	.		.
.	0	8	0.33	2.95	30	yes	1	1	1	1	1	14	yes	2	no		.	1.5	1.5		.			6.992	3	25000	2	no		0.5	0.5	0.5		6	12	20	3	7	11	3700	2700	1700	no	.		.
.	0	6	0.5	2.95	18	no	1.5	1	1	0.5	1	12	yes	1	yes	8000	1	2.5	2	0.5	12000	12000		4.692	2	18500	2	no		0.25	1	1	0.25	4	38	45	0	14	25	3700	2700	1700	no	.		.
4	4	5	0.25	2.95	15	no	9	3	4	2	3	12	yes	1	yes	8000	1	1	1		.			5.33	2	15000	1	yes	15000	0	0.75	0.25		0	30	15	0	7	7	3800	2600	1700	no	.		.
3	3	5	0.25	2.95	15	no	5	2	3	5	4	8	yes	2	no		.	1.75	0.75	1	24000	24000		6.15	3	3500	2	no		0.25	0.5	0.75	0.25	4	16	35	1	6	21	3800	2700	1700	no	.		.
.	0	5	0.25	2.95	18	no	8	7	4	3	5	4	yes	2	no		.	1	1		.			4.07	2	13000	2	no		0	0.5	0.5		0	15	24	0	4	11	3800	2700	1700	no	.		.
6	6	4	0.33	2.95	12	no	7	5	6	4	3	4	yes	2	no		.	1.5	1.5		.			5.27	2	19500	2	no		0.25	0.5	0.5	0.25	3.5	15	24	1	6	11	3800	2700	1700	no	.		.
.	0	7	0.166	2.95	25	no	7	5	6	7	3	9	yes	2	no		.	2	2		.			6.442	3	7500	2	no		0.5	0.5	1		4	16	38	1	2	24	3800	2700	1700	no	.		.
8	8	5	0.25	2.95	16	no	5	6	4	3	5	8	yes	1	yes	10000	1	1.25	1.25		.			5.19	3	6500	1	yes	10000	0.25	0.25	0.25	0.25	4	8	12	2	2	5	3800	2700	1700	no	.		.
8	8	3	0.5	2.95	6	yes	7	5	2	3	5	6	yes	1	yes	10000	2	1	1		.			4.25	2	10000	2	no		0.25	0.25	0.5		4.5	7	22	2	2	11	3800	2700	1700	no	.		.
12	12	1	0	2.95	1	no	6	3	2	3	2	2	no	2	no		.	1	0.5	0.5	14000	14000		2.33	1		2	no		0	0.5	0.25	0.25	0	18	8	0	9	1	3800	2700	1700	no	.		.
.	0	5	0.66	2.95	38	no	8	6	5	4	3	12	no	2	no		.	2	2		.			1.44	0		2	no		0.25	0.5	0.5	0.5	4	16	22	1	6	11.5	3800	2700	1700	no	.		.
6	6	6	0.5	2.95	22	no	1	2	2	1	2	13	no	2	no		.	2	2		.			3.604	1		1	yes	25000	0.25	0.5	0.5	0.5	3	19	20	0	10	8	3800	2700	1700	no	.		.
.	0	6	0.2	2.95	12	no	2	1	1	1.5	1	4	yes	2	no		.	2.5	1.5	1	10000	10000		6.5	3	23000	1	yes	2000	0.25	1	0.75	0.5	3	38	40	0	14	20	3800	2700	1700	no	.		.
6	6	7	0	2.95	20	no	6	4	4	5	4	8	yes	2	no		.	1.75	1	0.75	15000	15000		6.002	2	5600	2	no		0	0.5	1	0.25	0	17	36	0	10	20	3800	2700	1700	no	.		.
8	8	3	0.5	2.95	11	no	9	8	6	5	3	6	yes	2	no		.	1.5	1	0.5	13000	13000		7.19	3	12500	2	no		0.25	1	0.5	0.25	4.5	38	23	2	23	10	3800	2700	1700	no	.		.
6	6	6	0.2	2.95	13	no	9	7	6	5	3	8	yes	2	no		.	1.5	1	0.5	12000	12000		5.33	2	13500	1	yes	25000	0.25	0.5	0.5	0.25	2	16	21	0	9	9	3800	2700	1700	no	.		.
.	0	5	0.25	2.95	18	yes	4	2	3	4	3	12	yes	1	yes	8000	1	2	2		.			8.06	2	6000	2	no		0.5	0.25	1	0.25	6	7	40	2	3	16	3800	2700	1700	no	.		.
4	4	8	1	2.95	24	no	0.5	1	1	0.5	1	7	yes	1	yes	10000	1	1.75	1.75		.			6.2	2	18000	1	yes	6000	0.25	1	0.5		2.5	32	20	1	14	8	3800	2700	1700	no	.		.
.	0	8	0.6	2.95	28	no	1.5	0.5	0.5	4	0.5	14	yes	2	no		.	3	3		.			7.185	2	24300	1	yes	20000	0.25	0.5	1	1	3	18	38	0	11	22	3800	2700	1700	no	.		.
3	3	1	0.66	2.95	32	yes	3	2	2	1	2	11	yes	2	no		.	4	4		.			9.64	4	16000	2	no		0.5	1.5	1.5	0.5	5	42	56	0	19	26	3800	2700	1700	no	.		.
8	8	5	0.66	2.95	20	yes	1.5	1	1	2	1	9	yes	1	yes	20000	4	3	2.5	0.5	10000	10000		5.89	2	10500	1	yes	15000	0.5	1	1	0.5	5	28	30	1	12	18	3800	2700	1700	no	.		.
.	0	7	0.75	2.95	25	no	0.1	0.5	0.5	1	0.5	4	yes	2	no		.	2	2		.			4.6	2	21000	2	no		0.25	0.5	1	0.25	4	18	30	0	11	20	3800	2700	1700	no	.		.
7	7	6	0.5	2.95	22	yes	5	1	1	1	1	13	yes	1	yes	25000	4	3	1.25	0.5	6000	6000	1.25	6.6	3	12500	2	no		0.25	0.5	1.25	0.25	2	12	38	0	3	12	3800	2700	1700	no	.		.
2	2	7	0.75	2.95	20	yes	3	2	2	3	2	14	yes	2	no		.	1.5	1.5		.			4.132	2	10000	2	no		0.25	0.375	0.75	0.25	2	12	35	0	5	16	3800	2700	1600	no	.		.
4	4	10	0.66	2.95	40	yes	3	1	2	1	2	8	yes	2	no		.	3.5	2.5	1	32800	32800		6.64	3	28500	2	no		0.5	0.5	1.5	0.25	3	7	50	0	1	30	3800	2700	1700	no	.		.
4	4	6	0.5	2.95	25	no	3	2	2.5	3	2.7	15	yes	2	no		.	1.5	0.5	1	14000	14000		5.87	3		2	no		0	0.5	1		0	9	32	0	3	20	3800	2700	1700	no	.		.
2	2	6	2	2.95	35	yes	7	2	1.5	2	1.5	30	yes	2	no		.	1.75	1.75		.			5.03	1	10000	2	no		0.5	0.25	0.75		4	7	25	1	1	9	3800	2600	1600	no	.		.
6	6	7	0.4	2.95	18	no	3	2	2	1	2	11	yes	2	no		.	2.5	2.5		.			5.992	2	19400	2	no		0.25	1	1	0.25	4	35	48	0	16	31	3700	2600	1600	no	.		.
6	6	4	1	2.95	10	no	0.5	1	1	0.5	1	7	yes	2	no		.	2	1	1	20000	20000		4.2	2	32500	1	yes	20000	0.25	0.5	0.5	0.25	4.5	18	22	0	9	12	3700	2700	1700	no	.		.
2	2	5	0.25	2.95	25	no	3	2	2	1	2	9	yes	2	no		.	2.5	1.5	1	18000	18000		2.7	1	18500	2	no		0.25	1	1	0.25	6	35	40	2	16	24	3800	2700	1700	no	.		.
6	6	6	0.166	2.95	20	yes	0.5	1	1	0.5	1	13	yes	1	yes	10000	1	2.25	1.25	1	16000	16000		5.19	2	20500	2	no		0.25	1	1	0.5	4	32	25	0	18	12	3800	2700	1700	no	.		.
.	0	4	0.33	2.95	18	no	0.5	1	1	0.5	1	13	yes	2	no		.	2	1.5	0.5	8000	8000		3.26	2	21000	1	yes	10000	0.25	0.5	1	0.25	3	18.5	26	0	9.5	13	3800	2700	1700	no	.		.
4	4	7	0.166	2.95	15	no	2	3	3	2	3	10	yes	2	no		.	1.5	1.5	1	18000	18000		4.122	2	23000	2	no		0.25	1	1	0.5	4	28	30	0	10	14	3800	2700	1700	no	.		.
7	7	7	0.4	2.95	20	no	1	1	1	0.5	1	12	yes	2	no		.	1.75	1.25	0.5	10000	10000		4.37	1	26600	1	yes	11000	0.25	0.5	1	0.25	3	15	41	0	7	18	3800	2700	1700	no	.		.
.	0	5	0.25	2.95	10	no	2	1.5	1.5	1	1.5	8	yes	2	no		.	1.5	1.5		.			4.24	2	13000	2	no		0.25	0.5	0.5	0.5	4	14	12	0	6	4	3800	2700	1700	no	.		.
6	6	6	1	2.95	24	yes	0.5	1	1	0.5	1	6	yes	2	no		.	2	2		.			6.07	3	21080	2	no		0.25	0.5	1	0.5	4	13	40	0	5	23	3800	2700	1700	no	.		.
.	0	7	0.4	2.95	28	yes	0.5	1	1	0.1	0.5	7	yes	2	no		.	3	3		.			7.225	3	26700	2	no		0.25	0.5	1.5	0.5	4	18	42	1	10	24	3800	2700	1700	no	.		.
4	4	5	0.66	2.95	18	no	3	2	3.5	1	1.75	8	no	1	yes	8000	1	3	1.5	1	22000	22000	0.5	6.55	2	24000	1	yes	14000	0.25	1	1	0.5	3	38	46	0	19	17	3800	2700	1700	no	.		.
.	0	7	0.75	2.95	24	yes	3	2	2	2.5	2.1	9	yes	2	no		.	2.5	2	0.5	10000	10000		6.35	2	16500	1	yes	30000	0.25	0.5	1	0.25	4	10	36	0	2	16	3800	2700	1700	no	.		.
.	0	4	0.33	2.95	15	no	3	1.5	1.5	2	1.5	10	yes	2	no		.	2.5	1.25	1	16000	16000		7.33	2	13500	1	yes	15000	0.25	1	1	0.5	2	32	35	0	20	15	3800	2700	1700	no	.		.
.	0	5	0	2.95	18	no	3	4	5	4	3	9	yes	2	no		.	1.5	1	0.5	6000	6000		4.005	2	15900	1	yes	20000	0.25	0.5	0.5	0.5	3	18	25	1	10	10	3800	2700	1700	no	.		.
.	0	3	0.5	2.95	15	no	1	1	1	1	1	4	yes	1	yes	10000	1	1.25	1	0.25	4000	4000		5.2	2		1	yes	10000	0	0.5	0.5	0.25	0	16	25	0	6	11	3800	2700	1700	no	.		.
6	6	4	0.33	2.95	12	no	1	1	1	0.5	1	5	yes	1	yes	10000	1	1.75	0.75	1	16000	16000		3.56	1		2	no		0.25	1	0.5	0.5	3.5	35	22	0.5	19	8	3800	2700	1700	no	.		.
.	0	5	0.25	2.95	20	no	0.5	1	1	0.5	1	6	yes	2	no		.	2	1	1	18000	18000		4.05	1	15000	1	yes	20000	0.25	0.5	1	0.25	4	15	30	2	5	12	3800	2700	1700	no	.		.
3	3	5	0	2.95	20	no	1	1	1	1	1	5	yes	2	no		.	2.5	1.5	1	16000	16000		5.25	2	18500	1	yes	10000	0	1	1	0.5	0	28	35	0	12	13	3800	2700	1700	no	.		.
6	6	7	0.166	2.95	22	yes	0.5	1	1	0.5	1	11	yes	2	no		.	2.5	1.5	1	20000	20000		6.31	3	19000	2	no		0.25	1	1	0.5	3.5	34	40	0	15	19	3800	2700	1700	no	.		.
4	4	6	0.2	2.95	25	no	2	1	1	2	1	8	yes	1	yes	8000	1	2	1.5	0.5	6000	6000		6.89	2		1	yes	6000	0.25	0.5	1	0.25	4	13	42	1.5	6	15	3800	2700	1700	no	.		.
3	3	7	0.166	2.95	23	no	0.5	1	1	0.5	1	12	yes	2	no		.	2.5	1.5	1	20000	20000		5.15	2	32000	2	no		0.5	1	1		8	36	35	3	14	12	3800	2700	1700	no	.		.
8	8	3	0	2.95	16	no	3.5	1.75	1.6	2.5	1.7	4	yes	1	yes	10000	1	1.5	0.5	1	16000	16000		4.3	1	15000	1	yes	25000	0	0.5	1	0.5	0	16	35	0	6	14	3800	2700	1700	no	.		.
.	0	5	0.66	2.95	20	no	2.5	2	2	2.4	2	9	yes	1	yes	10000	1	2.5	1.5	1	24000	24000		7.01	2	11000	2	no		0.5	1	1		6	30	38	2	12	13	3800	2700	1700	no	.		.
.	0	6	0.25	2.95	45	no	2	2.5	2.3	1	2.7	7	yes	2	no		.	2	1.5	0.5	10000	10000		6.8	3		2	no		0	1	1	0.25	0	28	40	0	12	19	3800	2700	1700	no	.		.
9	9	5	0.66	2.95	10	no	1	1	1	1	1	2	no	1	yes	40000	3	1.75	1	0.5	7000	7000	0.25	7.23	2		2	no		0.25	0.25	0.75	0.25	3	5	30	1	1	14	3800	2700	1700	no	.		.
10	10	4	1	2.95	12	yes	2.5	2	2	3	3	11	no	1	yes	5000	1	1.5	1.5		.			4.95	2		2	no		0.5	0	0.5		7	0	23	5	0	11	3800	2700	1700	no	.		.
2	2	4	0	2.95	16	no	1	1	1	1	1	6	yes	1	yes	15000	1	1.75	0	0.5	12000	12000	1.25	3.75	1	5000	2	no		0	0.15	0.15	0.25	0	3	35	0	0	18	3800	2700	1700	no	.		.
0	0	4	0	2.95	40	yes	1.9	1.8	1.7	1.6	1.5	18	no	2	no		.	1	1		.			4.4	3	21000	2	no		0	0	0.75	0.25	0	0	31	0	0	13	3800	2700	1700	no	.		.
10	10	3	0.5	2.95	4	no	8	7	6	5	6	1	yes	2	no		.	1	0.75	1	5000	5000		1.75	0		1	yes	10000	0	0.5	0.5		0	16	20	0	6	5	3800	2700	1700	no	.		.
.	0	8	0.6	2.95	30	no	3	2	2	3	2.5	20	yes	2	no		.	4	1.5	2.5	40000	40000		11.94	3		1	yes	5000	1	0.25	1	0.25	12	7	60	2	0	30	3800	2700	1700	no	.		.
7	7	6	0.5	2.95	20	no	9	2	1	0.5	2	10	yes	1	yes	18000	1	1.5	0.5	1	40000	40000		3.695	2		1	yes	50000	0	0.5	0.5	0.5	0	15	20	0	5	8	3800	2700	1700	no	.		.
.	0	5	0.25	2.95	10	no	1	1	1	1	1	2	no	2	no		.	1.25	0	1.25	40000	40000		2	2		1	yes	3600	0	0.5	0.5		0	14	12	0	7	1	3800	2700	1700	no	.		.
.	0	6	0.25	2.95	32	yes	2	1.5	1.4	0.5	2	13	yes	2	no		.	1.25	1	1	30000	30000		6.72	3	23000	2	no		0.25	0.5	0.75	0.25	2	10	28	0	5	16	3800	2700	1700	no	.		.
10	10	4	1	2.95	8	yes	1.5	1.6	1.7	1.8	1.9	26	yes	2	no		.	0.5	0.25	0.25	5000	5000		0.18	0		1	yes	15000	0	0.25	0.25		0	4	15	0	1	5	3800	2700	1700	no	.		.
.	0	3	0.5	2.95	7	yes	0.3	0.5	0.6	0.8	0.7	20	yes	2	no		.	0.5	0.5		.			2.12	1		1	yes	12000	0	0.5	0		0	15	0	0	7	0	3800	2700	1700	no	.		.
.	0	4	1	2.95	7	no	2	2.5	2.5	2	2	17	no	2	no		.	2	2		.			6.529	2		2	no		0.25	0.75	1		1.5	24	44	0	12	22	3800	2700	1700	no	.		.
.	0	5	0.25	2.95	22	yes	3	3.5	3.5	3	3	22	yes	1	yes	6000	1	2	2		.			6.86	1		2	no		0	0.75	1	0.25	0	25	42	0	13	19	3800	2700	1700	no	.		.
5	5	7	0.75	2.95	16	yes	2	2	2	2	2.5	16	yes	2	no		.	2	1	1	24000	24000		5.824	3		2	no		0	1	1		0	34	40	0	14	15	3800	2700	1700	no	.		.
3	3	6	1	2.95	10	no	3	3	3	3.25	3.5	24	yes	1	yes	28000	3	1	0.5	0.5	12000	12000		7.3	2	7500	1	yes	11000	0	0.5	0.5		0	19	20	0	9	10	3800	2700	1700	no	.		.
4	4	6	1	2.95	16	yes	2	2.5	3	2	2.5	8	yes	2	no		.	2	2		.			8.38	2		2	no		0.25	0.45	1		3	24	36	0	11	18	3800	2700	1700	no	.		.
.	0	6	0.5	2.95	13	yes	1	0.5	0.5	1	0.5	20	yes	2	no		.	1.5	1.5		.			8.592	3		2	no		0.5	0.5	0.5		5	15	22	2	9	11	3800	2700	1700	no	.		.
3	3	1	0	2.95	8	yes	2	2	2.5	2	1.5	17	yes	2	no		.	1	0.5	0.5	10000	10000		5.075	1		1	yes	13000	0	0.5	0.5		0	18	24	0	8	13	3800	2700	1700	no	.		.
4	4	4	0.33	2.95	8	yes	1.5	1	1.5	0.5	1.5	7	yes	1	yes	4000	1	1	2	1	20000	20000		3.574	1		2	no		0	1	1		0	40	46	0	20	19	3800	2700	1700	no	.		.
10	10	1	0	2.95	5	yes	3	1.5	2	1.8	1.5	16	yes	2	no		.	2	1		.		1	4.13	2		2	no		0	1	1		0	25	39	0	13	24	3800	2700	1700	no	.		.
6	6	1	0	2.95	1	yes	2	1.5	1.5	1	1.5	12	no	2	no		.	1	0	1	18000	18000		3.93	1		2	no		0	0.5	0.5		0	18	13	0	7	6	3800	2700	1700	no	.		.
.	0	4	1	2.95	18	yes	2.5	3	3	3	2.5	14	no	2	no		.	1	1		.			4.07	2		2	no		0	0	1		0	0	46	0	0	20	3800	2700	1700	no	.		.
4	4	8	1.66	2.95	19	yes	1.5	2	2.5	2.5	1.5	15	yes	1	yes	15000	1	2.5	1.5		.		1	7.13	4		1	yes	7000	0.5	1	1		3.5	32	37	0	18	16	3800	2700	1700	no	.		.
.	0	6	0.5	2.95	10	yes	3	3.5	3.5	3.5	3	12	yes	2	no		.	3	1	1	24000	24000	1	7.283	4	16000	2	no		0.5	1	1	0.5	4	36	42	0	28	27	3800	2700	1700	no	.		.
.	0	7	0.5	2.95	34	yes	2.5	3.5	4	4	4	17	no	2	no		.	3	3		.			10.29	3	24000	2	no		0	1	2		0	32	67	0	12	30	3800	2700	1700	no	.		.
5	5	6	1	2.95	9	yes	2	1.5	2	2	1.5	7	yes	2	no		.	2	1		.		1	5.26	2		1	yes	11000	0	1	1		0	37	36	0	20	15	3800	2700	1700	no	.		.
.	0	5	0.66	2.95	38	yes	4	4.5	4.3	4.6	4.4	12	yes	2	no		.	1	1		.			2.054	0		2	no		0	0.25	0.375	0.25	0	4	10	0	0	0	3800	2700	1700	no	.		.
3	3	8	0.6	2.95	28	yes	4.3	4.4	4.5	4.6	4.7	8	yes	1	yes	3000	1	2	2		.			4.901	2	700	2	no		0.25	0.5	1		3	17	32	0	8	16	3800	2700	1700	no	.		.
0	0	2	0	2.95	37	yes	0.2	0.2	0.2	0.2	0.2	16	yes	2	no		.	0.5	0.5		.			1.24	1		1	yes	30000	0	0	0.5		0	0	20	0	0	9	3800	2700	1700	no	.		.
3	3	6	0.25	2.95	23	yes	5	5	5	5	5	3	yes	2	no		.	2	2		.			7.96	3	25000	2	no		0.5	0	1		8	0	48	0	0	10	3800	2700	1700	no	.		.
3	3	7	0.4	2.95	25	yes	0.2	0.2	0.2	0.2	0.2	6	yes	2	no		.	1.25	1.25		.			3.06	2	3000	2	no		0	0.25	0.5	25	0	6	9	0	0	0	3800	2700	1700	no	.		.
.	0	4	0	2.95	33	yes	0.9	0.8	0.5	0.6	0.7	4	yes	2	no		.	1	1		.			3	1		2	no		0	0.5	0.5		0	16	18	0	9	8	3800	2700	1700	no	.		.
.	0	11	0.1	2.95	40	no	4	3	3	4	3	20	yes	1	yes	30000	1	3	3		.			8.946	3	39000	2	no		0	1	0.625	0.375	0	30	20	0	15	7	3800	2700	1700	no	.		.
3	3	8	1	2.95	35	yes	2		2	3	2	4	yes	2	no		.	2.25	2.25		.			3.245	2		2	no		0.25	0.5	0.75	0.25	4	10	35	0	2	15	3800	2700	1700	no	.		.
2	2	8	0.33	2.95	27	no	0.4	0.5	0.6	0.4	0.5	10	yes	1	yes	40000	4	1.5	0.5	1	20000	20000		10.3	3	18000	2	no		0.5	0.5	0.5	0.5	3.5	20	20	0	10	11	3800	2700	1700	no	.		.
1	1	4	1	2.95	20	yes	0.4	0.4	0.3	0.6	0.4	3	yes	1	yes	15000	1	1.5	0.5	1	24000	24000		5.535	2	16000	2	no		0.25	0.25	0.625	0.25	2	8.5	16	0	4	6	3800	2700	1700	no	.		..
4	4	4	0	2.95	16	yes	2	1	1.5	3	1.25	16	no	1	yes	3000	1	1.25	0.25	1	240000	240000		5.66	2	16000	2	no		0.25	0.25	0.5	0.125	2	8	25	1	4	12.5	3800	2700	1700	yes	1	tractor	1	3000
.	0	7	0.4	2.95	36	yes	1	0.5	0.5	3	0.5	25	yes	1	yes	16000	4	1.75	1.5		.		0.25	4.6	2	13000	2	no		0.25	0.5	0.75	0.125	3	16	43	2	8	25	3800	2700	1700	yes	1	tractor	1	3200
10	10	3	0.5	2.95	5	no	2	2	3	2	2	20	no	2	no		.	1.75	0.5	0.75	13500	13500	0.5	5.895	2	20000	2	no		0.5	0	1	0.25	5	0	40	3	0	21	3800	2700	1700	yes	1	tractor	1	2800
8	8	6	0.5	2.95	10	yes	3	3	3	3	3	13	yes	1	yes	10000	3	1.5	0.5	1	18500	18500		2.961	1	14000	1	yes	3000	0.25	0.25	0.5		3	8	25	2	3	10	3800	2700	1700	yes	1	tractor	1	3100
3	3	5	0.4	2.95	12	yes	0.4	0.5	0.6	0.7	0.8	11	yes	1	yes	8000	1	2.5	0	1.5	30000	30000	1	5.876	2	30000	2	no		0.5	0.5	0.75	0.25	6	42	45	3	18	23	3800	2700	1700	yes	1	tractor	1	3000
2	2	6	0.5	2.95	10	yes	4	2	3	1	2	8	yes	1	yes	6000	1	1.5	1.5		.			6.63	3	13000	2	no		0.25	0.25	0.75	0.125	6	8	35	3	2	21	3800	2700	1700	yes	3	sheller	1			20
6	6	5	0.66	2.95	29	yes	2	1	1	2	2	15	yes	1	yes	6000	1	1.5	0.5	1	20000	20000		4.546	2		2	no		0.25	0.25	0.75	0.125	3	8	20	0	3	7	3800	2700	1700	yes	3	sheller	1			20
3	3	7	0.4	2.95	20	yes	1	1	3	1	2	12	yes	1	yes	10000	1	2.5	1.75	0.75	18000	18000		8.03	2	32000	2	no		0.5	0.5	1	0.25	7	15	36	3	9	16	3800	2700	1700	yes	1	tractor	4	3200
5	5	6	0.2	2.95	15	yes	4	3	4	1	2	16	yes	2	no		.	2.25	2.5		.			4.95	2	5000	2	no		0.125	0.25	1	0.25	2	5	40	2	3	19	3800	2700	1700	yes	1	tractor	1	3200		10
3	3	8	0.333	2.95	30	yes	6	3	6	2	2	6	yes	1	yes	4000	1	1.75	1.5	0.25	5600	5600		6.83	2	16000	2	no		0.25	0.5	0.75	0.75	3	16	25	1	10	11	3800	2700	2700	yes	1	tractor	3	3200
6	6	7	0.16	2.95	40	yes	1.5	1	5	3	4	8	yes	1	yes	8000	1	1.75	1.75		.			5.63	2	12000	2	no		0.25	0.5	0.75	0.25	3	15	40	1	6	18	3800	2700	2700	yes	1	tractor	1	3200
.	0	6	0.25	2.95	20	no	3	1.5	1.5	2	1.5	8	yes	1	yes	12000	3	2	2		.			5.24	2	13000	2	no		0.5	0.5	0.5	0.5	6	14	12	2	8	8	3800	2700	1700	no	.		.
4	4	6	1	2.95	24	yes	0.5	1	1	4	1	6	yes	2	no		.	2	2		.			6.07	1	21080	2	no		0.25	0.5	1	0.5	4	13	40	0	7	18	3800	2700	1700	no	.		.
.	0	7	0.25	2.95	30	no	0.5	1	1	2	1	7	yes	2	no		.	2.5	2.5		.			6.225	3	26700	2	no		0.25	0.5	1	0.5	4	18	38	1	12	23	3800	2700	1700	no	.		.
4	4	1	0	2.95	3	no	3	2	3.5	1	1.75	8	no	1	yes	8000	1	2.75	1.5	1	22000	22000	0.5	6.55	2	24000	1	yes	14000	0.25	1	1	0.25	3	38	46	0	22	22	3800	2700	1700	no	.		.
.	0	7	0.5	2.95	25	yes	2.5	2	2	2.5	2.1	8	yes	1	yes	5000	1	3	2	0.5	10000	10000		7.35	2	16500	1	yes	30000	0.25	0.5	1	0.25	4	10	36	0	4	17	3800	2700	1700	no	.		.
.	0	4	0.66	2.95	15	no	3	1.5	1.5	2	1.5	10	yes	2	no		.	1.5	1.25	0.25	4000	4000		3.33	2	13500	2	no		0.25	0.5	0.5	0.25	2	17	20	0	10	8	3800	2700	1700	no	.		.
.	0	6	0.25	2.95	18	no	3	4	5	4	3	9	yes	2	no		.	1.5	1	0.5	6000	6000		4.005	1	15900	1	yes	20000	0.25	0.5	0.5	0.5	3	18	25	1	10	11	3800	2700	1700	no	.		.
.	0	4	0.6	2.95	20	no	2	1	1	2.5	2	4	yes	1	yes	6000	1	1.5	1	0.5	8000	8000		6.2	2		1	yes	10000	0	0.75	0.5	0.25	0	28	25	0	12	11	3800	2700	1700	no	.		.
8	8	4	0.75	2.95	12	no	3	1	1	3	2	11	yes	1	yes	15000	1	1.75	1	0.75	16000	16000		3.56	1		2	no		0.25	1	0.5	0.5	2.5	35	22	0.5	19	10	3800	2700	1700	no	.		.
.	0	7	0.25	2.95	25	no	2.5	1	1	1.5	1	7	yes	2	no		.	2.5	1.5	1	18000	18000		5	1	15000	1	yes	20000	0.25	0.5	1	0.25	4	15	30	2	9	12	3800	2700	1700	no	.		.
3	3	5	0.16	2.95	20	no	4	2	2	3	2	5	no	2	no		.	1.375	1	0.375	4500	4500		3.25	2	18500	1	yes	11000	0	0.5	0.5	0.125	0	13	21	0	7	9	3800	2700	1700	no	.		.
8	8	5	0.666	2.95	22	yes	2.5	1	1	2.8	1.5	6	yes	2	no		.	2.5	2	0.5	10000	10000		6.31	3	19000	2	no		0.25	0.5	0.25	0.5	3.5	14	22	0	8	8	3800	2700	1700	no	.		.
.	0	8	0.4	2.95	25	no	7	4	4	4.5	6	9	no	2	no		.	1.345	1.345		.			5.276	2		2	no		0.5	0.5	0.25		4	18	8	0	10	0	3800	2700	1700	no	.		.
.	0	7	0.16	2.95	22	no	6	5	4.5	5	6	5	no	1	yes	25000	3	2.5	1.5	1	24000	24000		7.6	2	10000	2	no		0.5	0.75	0.5	0.5	5	26	27	1	12	10	38000	2700	1700	no	.		.
5	5	3	1.5	2.95	7	no	6	3	2.5	4	2.75	2	yes	2	no		.	1	1		.			4.28	1		2	no		0	0.25	0.5	0.25	0	6	25	0	2	11	3800	2700	1700	no	.		.
9	9	1	0	2.95	3	no	0.8	0.2	0.18	0.9	0.17	11	no	1	yes	15000	2	1.25	0	1.25	35000	35000		3.325	1	15000	2	no	10000	0	0.5	0.5	0.25	0	20	27	0	7.5	13	3800	2700	1700	no	.		.
8	8	3	0.5	2.95	11	no	6.25	2	2	3.5	2.3	10	no	2	no		.	0.75	0.75		.			4.2	2	27120	1	yes	1500	0	0.25	0.25	0.25	0	7	13	0	4	2	3800	2700	1700	no	.		.
.	0	8	0.25	2.95	30	no	16	2	3	2	3	5	no	1	yes	25000	5	2.345	1.345	1	28000	28000		8.522	2	14000	2	no		0.25	0.75	0.5	0.5	2	28	18	0	11	6	3800	2700	1700	no	.		.
5	5	4	0.5	2.95	10	no	9	3.8	4	4.5	4.5	8	yes	2	no		.	2	1	1	18000	18000		5.28	2	20000	1	yes	1500	0.5	0	0.5		8	0	27	4	0	11	3800	2700	1700	no	.		.
.	0	7	0.25	2.95	25	yes	3	4	3.5	1	3.2	4	yes	1	yes	5000	1	2.75	1.5	0.25	5000	5000	1	4.875	1	24500	2	no		0.75	0.25	0.25	0.25	10	5	10	4	2	3	3800	2700	1700	no	.		.
.	0	3	1	2.95	3	no	4	3	4	1	3	18	yes	1	yes	15000	3	1.25	0.25	0.75	13500	13500	0.25	5.01	2	25000	1	yes	10800	0.25	0.25	0.5	0.25	2	5	20	0	1	8	3800	2700	1700	no	.		.
5	5	4	0.66	2.95	7	no	3	4	4	3.8	3.5	16	no	2	no		.	1	0.25		.		0.75	2	2	45000	1	yes	3000	0.25	0	0.5	0.25	1	0	16	0	0	0	3800	2700	1700	no	.		.
.	0	4	0.5	2.95	26	yes	7	2	2	2.5	2	9	no	1	yes	6000	1	1.75	1	0.75	15000	15000		5.38	3		2	no		0.75	0	0.5	0.25	12	2	20	9	0	0	3800	2700	1700	no	.		.
10	10	3	0.5	2.95	8	yes	7	5	2	3	5	6	yes	1	yes	4000	2	1.25	1		.		0.25	4.25	2	10000	1	yes	7000	0.25	0.25	0.5		2.5	7	22	2	3	9	3800	2700	1700	no	.		.
10	10	1	0	2.95	2	no	5	3	2	3.5	2	2	no	2	no		.	0.75	0.25	0.5	14000	14000		1.33	1		2	no		0	0.5	0.25	0.25	0	18	8	0	10	2	3800	2700	1700	no	.		.
.	0	8	0.25	2.95	38	no	8	6	5	4	3	7	no	2	no		.	3	3		.			1.44	0		2	no		0.5	0.5	0.5	0.5	4	16	22	1	8	10	3800	2700	1700	no	.		.
.	0	6	0.5	2.95	22	no	2	2	2	1	2	13	yes	2	no		.	1.5	1.5		.			3.604	1		1	yes	25000	0.25	0.5	0.25	0.5	3	19	7	0	10	0	3800	2700	1700	no	.		.
.	0	5	0.2	2.95	14	no	2.5	1	1	2	1	4	yes	2	no		.	2	1	1	10000	10000		6.5	3	23000	1	yes	2000	0.25	0.75	0.75		3	30	40	0	18	12	3800	2700	1700	no	.		.
.	0	6	0.2	2.95	24	no	5	4	4	5	4	8	yes	1	yes	25000	4	1.75	1	0.75	15000	15000		6.002	2	5600	2	no		0	0.5	0.625	0.25	0	14	36	0	9	20	3800	2700	1700	no	.		.
8	8	4	0.5	2.95	11	no	9	8	6	5	3	6	yes	2	no		.	1.625	1	0.5	13000	13000		5.19	2	12500	1	yes	3000	0.25	0.75	0.5	0.25	4.5	31	23	2	19	10	3800	2700	1700	no	.		.
.	0	6	0.2	2.95	12	no	8	7	6	5	3	8	yes	2	no		.	1.5	1	0.5	12000	12000		5.33	2	13500	1	yes	25000	0.25	0.5	0.5	0.25	2	14	21	0	10	10	3800	2700	1700	no	.		.
.	0	6	0.25	2.95	25	yes	3	2	3	4	3	8	yes	1	yes	8000	1	2	2		.			7.06	2	6000	2	no		0.5	0.25	0.625	0.25	5	7	27	2	4	9	3800	2700	1700	no	.		.
4	4	5	0.75	2.95	14	no	0.5	1	1	0.5	1	7	yes	1	yes	10000	1	1.5	1	0.5	8000	8000		5.2	2	18000	1	yes	6000	0.25	0.25	0.5		2.5	8	20	1	2	8	3800	2700	1700	no	.		.
.	0	8	0.6	2.95	30	no	1.5	0.5	0.5	1	0.5	14	yes	2	no		.	3	3		.			7.185	2	24300	1	yes	20000	0.25	0.5	1	1	3	18	38	0	10	15	3800	2700	1700	no	.		.
4	4	1	0.66	2.95	27	yes	3	2	2	1	2	12	yes	2	no		.	3.5	3.5		.			9.64	3	16000	2	no		0.5	1.125	1	0.5	5	42	44	0	31	28	3800	2700	1700	no	.		.
6	6	5	0.5	2.95	18	yes	1.5	1	1	1.5	1	7	yes	1	yes	20000	4	2	1.5	0.5	10000	10000		5.89	1	10500	1	yes	15000	0.5	0.625	0.75	0.25	5	13	30	1	9	17	3800	2700	1700	no	.		.
3	3	2	0	2.95	6	no	3	2	2.5	2	1.5	17	yes	2	no		.	1	0.5	0.5	10000	10000		5.075	1		1	yes	13000	0	0.5	0.5		0	18	24	0	9	11	3800	2700	1700	no	.		.
4	4	5	0.33	2.95	12	yes	3.5	1	1.5	1.5	1.5	7	yes	1	yes	4000	1	1.5	0.75	0.75	18000	18000		3.574	1	7000	2	no		0	1	0.625		0	34	26	0	21	10	3800	2700	1700	no	.		.
8	8	1	0	2.95	5	yes	3	1.5	2	1.8	1.5	16	yes	2	no		.	1	0.5		.		0.5	4.13	2		2	no		0	0.325	0.625		0	13	29	0	5	8	3800	2700	1700	no	.		.
6	6	1	0	2.95	3	no	2.5	1.5	1.5	3	1.5	12	no	2	no		.	1	0	1	18000	18000		3.93	1		2	no		0	0.5	0.5		0	18	13	0	10	7	3800	2700	1700	no	.		.
.	0	5	1	2.95	18	no	2.5	3	3	3	2.5	14	no	2	no		.	1	1		.			3.07	1		2	no		0	0	1		0	0	46	0	0	12	3800	2700	1700	no	.		.
[truncated: 37 more columns]
